# Supplementary material for: Association of VitD 3 deficiency with thyroid nodules suspected of malignancy in petroleum workers: a retrospective cohort study
Source: PeerJ. 2026 Feb 27;14:e20893. doi: 10.7717/peerj.20893 (PMC12951886; doi:10.7717/peerj.20893)
Supplement: Supplemental Information 1 [file peerj-14-20893-s001.xls]

## Sheet: Vitamin D and thyroid nodules
Serial Number	Age (years)	BMI (kg/m2)	Summer 1, autumn 2, winter 3	C-TIRADS classification (1,2,3,4a,4b,4c)	Thyroid nodules(0, no; 1, yes)	C-TIRADS 4 TNs(0,1)	FT3 (pmol/L)	FT4 (pmol/L)	sTSH (mIU/L)	Anti－TG (IU/mL)	TGAb(<15.00, 1; 15-60, 2)	Anti－TPO (IU/mL)	TPOAb(<28.00, 1; 28-60, 2)	Vitamin D2 (ng/mL)	Vitamin D3 (ng/mL)	Total Vitamin D (ng/mL)	Vitamin D2 (<0.49, 1; 0.49-0.99, 2; ≥0.99, 3)	Vitamin D3 (<19.07, 1; 19.07-26.70, 2; ≥26.70, 3)	Total Vitamin D (<20, 1; 20-30, 2; ≥30, 3)
1249	51	27.31	1	3	1	0	5.66	16.1	0.852	<15.00	1	<28.00	1	0.4	20.21	20.25	1	2	2
1234	57	26.61	1	1	0	0	5.41	15.65	1.359	<15.00	1	28.99	2	2.4	27.4	29.8	3	3	2
840	58	23.74	1	1	0	0	4.69	17.74	1.21	<15.00	1	<28.00	1	1.39	18.34	19.73	3	1	1
1954	49	20.81	1	1	0	0	5.18	16.68	0.992	<15.00	1	49.64	2	1.3	9.43	10.73	3	1	1
4998	37	24.82	1	1	0	0	5.36	15.66	1.449	<15.00	1	<28.00	1	0.4	20.76	20.87	1	2	2
3709	43	23.15	1	1	0	0	5.26	20.96	0.781	<15.00	1	<28.00	1	0.9	12.9	13.8	2	1	1
435	50	35.57	1	3	1	0	4.82	18.79	0.963	<15.00	1	<28.00	1	1.78	31.82	33.6	3	3	3
594	37	18.67	1	1	0	0	5.44	17.27	1.114	<15.00	1	<28.00	1	0.4	16.29	16.6	1	1	1
2430	44	27.7	1	1	0	0	4.99	20.27	2.113	<15.00	1	28.07	2	0.69	15.53	16.22	2	1	1
4118	37	24.9	1	1	0	0	5.13	16.99	0.911	<15.00	1	30.05	2	0.4	23.02	23.31	1	2	2
1584	58	28.08	1	3	1	0	4.3	17.65	1.387	<15.00	1	<28.00	1	2.57	19.56	22.13	3	2	2
1058	53	25.31	1	2	1	0	4.95	17.04	3.387	<15.00	1	<28.00	1	1.58	16.57	18.15	3	1	1
4137	50	26	1	4A	1	1	5.57	15.02	0.683	<15.00	1	41.22	2	0.4	13.18	13.35	1	1	1
3462	49	22.4	1	1	0	0	5.92	16.25	1.78	<15.00	1	28.43	2	0.77	21.39	22.16	2	2	2
4237	45	27.46	1	2	1	0	4.96	17.72	2.142	<15.00	1	<28.00	1	0.4	27.07	27.27	1	3	2
2922	50	27.51	1	1	0	0	5.14	16.69	0.957	<15.00	1	<28.00	1	0.4	24.07	24.34	1	2	2
4058	48	24.91	1	1	0	0	4.56	15.73	3.719	<15.00	1	<28.00	1	1.53	29.04	30.57	3	3	3
2536	56	25.85	1	1	0	0	5.08	12.71	1.437	<15.00	1	<28.00	1	2.32	18.54	20.86	3	1	2
4119	45	28.39	1	1	0	0	6.17	15.28	0.993	<15.00	1	<28.00	1	1.28	20.8	22.08	3	2	2
2901	45	28.37	1	1	0	0	5.22	16.47	0.594	<15.00	1	42.69	2	0.41	29.26	29.67	1	3	2
1266	54	20.07	1	4B	1	1	5.41	17.4	2.17	<15.00	1	<28.00	1	1.27	27.95	29.22	3	3	2
2714	54	30.09	1	2	1	0	5.2	15.01	2.552	<15.00	1	<28.00	1	2.43	28.06	30.49	3	3	3
1092	49	21.87	1	1	0	0	5.18	16.12	1.135	<15.00	1	<28.00	1	0.43	28.29	28.72	1	3	2
3236	56	31.02	1	3	1	0	4.82	15.29	1.273	<15.00	1	<28.00	1	0.4	24.72	24.93	1	2	2
3607	51	27.76	1	1	0	0	4.83	18.4	2.271	<15.00	1	34.3	2	1.42	23.86	25.28	3	2	2
212	53	23.88	1	1	0	0	6.1	13.29	1.359	<15.00	1	29.33	2	0.47	30.52	30.99	1	3	3
1558	52	26.49	1	1	0	0	5.91	16.35	1.34	<15.00	1	<28.00	1	0.4	14.63	14.71	1	1	1
1491	49	27.47	1	3	1	0	5.61	16.34	1.663	<15.00	1	35.79	2	0.48	24.44	24.92	1	2	2
4530	42	25.85	1	1	0	0	5.45	17.47	2.197	<15.00	1	<28.00	1	1.92	29.56	31.48	3	3	3
4126	59	23.74	1	2	1	0	5.46	13.17	1.32	<15.00	1	<28.00	1	0.75	28.1	28.85	2	3	2
2861	59	28.04	1	3	1	0	5.7	15.26	1.488	<15.00	1	29.4	2	0.79	26.67	27.46	2	2	2
3399	50	30	1	4B	1	1	5.26	13.96	1.161	<15.00	1	41.11	2	0.4	36.57	36.91	1	3	3
5253	48	27.04	1	1	0	0	5.27	14.18	2.333	<15.00	1	29.21	2	0.4	28.61	28.73	1	3	2
3297	57	29.07	1	1	0	0	5.04	21.04	1.101	<15.00	1	<28.00	1	0.47	22.65	23.12	1	2	2
3427	50	25.18	1	1	0	0	4.93	14.89	1.878	<15.00	1	28.71	2	0.4	25.68	26.02	1	2	2
3595	47	27.74	1	1	0	0	4.61	15.96	1.382	<15.00	1	<28.00	1	0.49	40.74	41.23	2	3	3
4393	50	23.94	1	1	0	0	4.71	13.15	1.563	<15.00	1	<28.00	1	0.4	15.14	15.44	1	1	1
3766	52	24.74	1	4A	1	1	5.02	13.73	1.77	<15.00	1	29.62	2	0.42	24.89	25.31	1	2	2
2227	45	27.1	1	1	0	0	6.03	15.29	1.417	<15.00	1	34.27	2	0.4	36.76	37.09	1	3	3
4661	52	32.79	1	1	0	0	5.48	14.7	1.693	<15.00	1	<28.00	1	1.26	15.61	16.87	3	1	1
3076	58	24.91	1	2	1	0	4.66	11.11	1.064	<15.00	1	<28.00	1	0.71	31.31	32.02	2	3	3
1554	52	24.86	1	4A	1	1	6.27	18.74	0.856	<15.00	1	<28.00	1	0.4	22.24	22.49	1	2	2
2447	48	29.05	1	4A	1	1	5.9	20.69	1.983	<15.00	1	<28.00	1	3.41	15.76	19.17	3	1	1
2827	48	22.72	1	3	1	0	4.96	17.27	0.793	<15.00	1	<28.00	1	0.51	26.07	26.58	2	2	2
1216	54	27.04	1	4C	1	1	4.77	15.18	1.396	<15.00	1	<28.00	1	0.52	20.57	21.09	2	2	2
981	52	28.38	1	1	0	0	5.78	18.34	2.307	<15.00	1	<28.00	1	0.4	16.33	16.66	1	1	1
277	49	29.41	1	3	1	0	5.92	20.55	0.835	<15.00	1	<28.00	1	0.51	24.41	24.92	2	2	2
3600	35	21.26	1	1	0	0	5.45	19.43	2.063	<15.00	1	31.32	2	1.94	22.6	24.54	3	2	2
1575	59	33.26	1	4A	1	1	5.77	15.76	1.4	<15.00	1	<28.00	1	0.4	26.73	26.86	1	3	2
4115	58	27.77	1	2	1	0	5.94	19.66	1.367	<15.00	1	34.65	2	0.4	26.51	26.55	1	2	2
1229	47	24.51	1	1	0	0	5.39	16.65	1.82	<15.00	1	<28.00	1	0.43	31.26	31.69	1	3	3
5162	46	24.38	1	1	0	0	5.78	18.49	1.569	<15.00	1	29.02	2	1.64	16.36	18	3	1	1
2764	54	21.71	1	4B	1	1	5.78	19.14	1.225	<15.00	1	29.74	2	0.8	15.5	16.3	2	1	1
1458	48	25.43	1	2	1	0	5.47	19.62	1.171	<15.00	1	<28.00	1	0.89	9.62	10.51	2	1	1
4464	58	23.53	1	1	0	0	5.44	17	1.253	<15.00	1	<28.00	1	0.96	21.66	22.62	2	2	2
4059	47	23.88	1	1	0	0	5.35	17.2	1.3	<15.00	1	<28.00	1	1.29	18.68	19.97	3	1	1
1838	59	19.96	1	3	1	0	5.4	15.87	2.376	<15.00	1	<28.00	1	0.82	19.75	20.57	2	2	2
2058	50	25.95	1	2	1	0	4.91	15.97	0.507	<15.00	1	<28.00	1	0.4	25.63	25.82	1	2	2
760	57	28.72	1	3	1	0	5.43	17.3	1.992	<15.00	1	<28.00	1	0.4	38.81	39.04	1	3	3
1044	43	28.7	1	1	0	0	5.59	20.27	2.176	<15.00	1	31.36	2	2.14	27.93	30.07	3	3	3
3062	54	25.71	1	3	1	0	5.18	16.85	0.716	<15.00	1	<28.00	1	0.4	59.13	59.39	1	3	3
2891	41	23.04	1	1	0	0	5.47	18.37	0.779	<15.00	1	<28.00	1	1.46	28.98	30.44	3	3	3
4049	53	22.41	1	3	1	0	4.75	15.59	0.73	<15.00	1	<28.00	1	0.4	20.41	20.75	1	2	2
1720	47	29.75	1	1	0	0	5.55	16.46	3.241	<15.00	1	30.62	2	0.77	19.08	19.85	2	2	1
525	51	24.11	1	3	1	0	5.78	16.68	0.51	<15.00	1	<28.00	1	0.47	32.74	33.21	1	3	3
3366	46	24.28	1	1	0	0	5.04	15.63	1.564	<15.00	1	<28.00	1	0.53	16.25	16.78	2	1	1
1928	44	26.2	1	1	0	0	5.04	18.31	0.824	33.33	2	31.44	2	2.24	16.13	18.37	3	1	1
3034	52	26.75	1	1	0	0	5.55	17.52	3.45	<15.00	1	<28.00	1	0.88	11.54	12.42	2	1	1
2675	49	15	1	2	1	0	3.57	13.32	3.613	<15.00	1	36.45	2	0.47	21.09	21.56	1	2	2
2324	36	24.61	1	3	1	0	4.93	16.46	1.387	<15.00	1	47.77	2	3.3	26.77	30.07	3	3	3
796	50	24.73	1	1	0	0	5.57	16.53	0.682	<15.00	1	47.58	2	1.8	19.36	21.16	3	2	2
1118	44	22.53	1	2	1	0	4.95	16.83	1.974	<15.00	1	32.96	2	2.44	19.23	21.67	3	2	2
440	39	24.86	1	1	0	0	5.16	16.91	1.463	19.67	2	<28.00	2	0.4	24.6	24.86	1	2	2
888	36	26.18	1	4A	1	1	5.61	19.77	1.559	<15.00	1	<28.00	1	3.18	19.04	22.22	3	1	2
812	38	24.44	1	2	1	0	4.97	13.38	1.951	<15.00	1	<28.00	1	0.84	28.49	29.33	2	3	2
1818	49	24	1	4A	1	1	5.6	18.93	0.561	<15.00	1	35.57	2	1.27	17.82	19.09	3	1	1
2155	56	23.11	1	4A	1	1	6.07	15.74	1.114	<15.00	1	47.12	2	1.8	31.89	33.69	3	3	3
5185	52	30.42	1	4A	1	1	6.04	16.86	1.796	<15.00	1	<28.00	1	0.4	12.39	12.65	1	1	1
2200	59	27.48	1	2	1	0	5.43	14.28	1.071	<15.00	1	<28.00	1	0.4	31.11	31.17	1	3	3
3358	48	23.01	1	1	0	0	5.22	15.21	1.118	<15.00	1	<28.00	1	0.47	33.49	33.96	1	3	3
2799	44	27.77	1	3	1	0	5.64	16.62	1.574	<15.00	1	29.14	2	0.55	16.16	16.71	2	1	1
3194	43	23.31	1	1	0	0	5.43	15.7	1.763	<15.00	1	<28.00	1	0.4	28.07	28.29	1	3	2
3433	58	27.76	1	3	1	0	5.27	18.24	1.84	<15.00	1	<28.00	1	0.48	55.78	56.26	1	3	3
626	55	26.84	1	1	0	0	4.96	16.86	1.971	<15.00	1	<28.00	1	0.47	19.2	19.67	1	2	1
477	49	24.62	1	2	1	0	5.15	17.55	2.418	<15.00	1	28.81	2	2.05	25.34	27.39	3	2	2
5383	51	23.88	1	2	1	0	5.84	16.02	1.38	<15.00	1	32.19	2	0.4	28.87	29.22	1	3	2
2935	45	24.16	1	1	0	0	5.33	18.03	0.834	<15.00	1	30.98	2	0.4	19.41	19.6	1	2	1
3610	49	26.26	1	4A	1	1	5.85	19.63	1.146	<15.00	1	<28.00	1	3.69	8.79	12.48	3	1	1
3063	47	24.72	1	1	0	0	6.01	17.21	3.156	52.79	2	35.82	2	0.51	33.22	33.73	2	3	3
4924	55	24.1	1	3	1	0	4.96	14.61	1.192	<15.00	1	<28.00	1	0.4	16.97	17.15	1	1	1
65	58	25.47	1	1	0	0	5.43	15.33	1.364	<15.00	1	<28.00	1	0.42	18.37	18.79	1	1	1
999	57	32.35	1	3	1	0	5.67	18.01	0.84	<15.00	1	35.61	2	1.5	24.55	26.05	3	2	2
1591	58	27.78	1	3	1	0	5.15	14.59	1.664	<15.00	1	<28.00	1	1.47	27.55	29.02	3	3	2
3027	52	27.02	1	1	0	0	4.91	14.93	3.245	<15.00	1	43.7	2	1.16	37.11	38.27	3	3	3
2405	53	23.24	1	1	0	0	4.89	15.5	1.057	<15.00	1	<28.00	1	2.34	15.65	17.99	3	1	1
1979	50	26.84	1	1	0	0	5.98	16.67	1.103	<15.00	1	<28.00	1	0.47	11.07	11.54	1	1	1
3838	52	22.02	1	2	1	0	5.73	17.02	2.146	<15.00	1	<28.00	1	0.66	13.63	14.29	2	1	1
4890	50	25.42	1	1	0	0	5.34	17.83	0.819	<15.00	1	<28.00	1	0.69	10.54	11.23	2	1	1
4570	44	27.28	1	2	1	0	5.17	16.31	1.148	<15.00	1	28.17	2	0.7	10.61	11.31	2	1	1
4147	49	26.47	1	1	0	0	5.68	18.86	1.42	<15.00	1	<28.00	1	1.06	23.12	24.18	3	2	2
232	49	25.26	1	3	1	0	5.28	12.82	1.08	<15.00	1	<28.00	1	0.5	29.18	29.68	2	3	2
4015	52	25.43	1	1	0	0	5.48	14.9	0.975	<15.00	1	<28.00	1	1.68	29.42	31.1	3	3	3
2505	50	39.09	1	1	0	0	5.23	19.33	0.779	<15.00	1	31.99	2	0.61	15.53	16.14	2	1	1
3599	53	26.45	1	2	1	0	4.12	15.95	0.821	15.45	2	<28.00	2	1.23	33.62	34.85	3	3	3
2573	56	25.99	1	1	0	0	4.98	16.45	1.468	<15.00	1	34.43	2	1.34	31.48	32.82	3	3	3
3439	58	28.7	1	1	0	0	5.42	15.7	1.602	<15.00	1	30.14	2	0.4	19.5	19.9	1	2	1
1757	48	31.02	1	2	1	0	5.81	14.75	1.364	<15.00	1	37.48	2	0.4	21.18	21.21	1	2	2
1154	49	25.47	1	1	0	0	5.68	17.91	0.884	<15.00	1	30.61	2	0.81	16.59	17.4	2	1	1
570	42	28.41	1	3	1	0	3.87	14.7	0.448	<15.00	1	<28.00	1	0.4	17.56	17.85	1	1	1
5202	50	24.22	1	3	1	0	4.74	13.46	0.522	<15.00	1	<28.00	1	0.53	34.82	35.35	2	3	3
697	43	25.47	1	3	1	0	5.69	18.69	0.601	<15.00	1	<28.00	1	0.4	25.76	26.09	1	2	2
1247	46	30.44	1	2	1	0	5.62	16.96	0.652	<15.00	1	<28.00	1	1.25	20.2	21.45	3	2	2
2564	49	26.96	1	3	1	0	5.07	15.93	1.336	<15.00	1	<28.00	1	0.56	26.98	27.54	2	3	2
1263	52	25.22	1	3	1	0	5.57	17.26	0.88	<15.00	1	35.41	2	3.39	15.14	18.53	3	1	1
2374	51	33.5	1	2	1	0	5.7	18.42	0.652	<15.00	1	44.03	2	0.63	23.95	24.58	2	2	2
2500	53	23.18	1	1	0	0	5.17	12.56	1.141	<15.00	1	<28.00	1	0.91	19.71	20.62	2	2	2
5208	49	25.15	1	1	0	0	6.07	14.98	1.822	<15.00	1	<28.00	1	0.5	15.46	15.96	2	1	1
3491	42	23.03	1	1	0	0	4.79	16.55	1.22	<15.00	1	<28.00	1	0.51	28.02	28.53	2	3	2
591	57	22.86	1	3	1	0	6.02	13.56	1.642	<15.00	1	<28.00	1	0.51	35.27	35.78	2	3	3
4659	59	27.41	1	3	1	0	4.89	14.38	1.227	<15.00	1	<28.00	1	0.51	19.61	20.12	2	2	2
4988	50	25.83	1	1	0	0	6.12	17.34	0.485	<15.00	1	<28.00	1	0.4	29.91	30.19	1	3	3
2250	58	20.86	1	3	1	0	5.21	15.48	0.935	<15.00	1	<28.00	1	0.4	25.51	25.56	1	2	2
1647	49	23.84	1	3	1	0	5.26	16.01	0.77	<15.00	1	<28.00	1	0.88	14.4	15.28	2	1	1
282	51	21.72	1	3	1	0	6.17	20.61	1.159	<15.00	1	<28.00	1	0.47	28.2	28.67	1	3	2
1764	50	27.04	1	2	1	0	5.79	18.48	1.98	15.08	2	36.52	2	0.67	28.32	28.99	2	3	2
350	59	21.97	1	3	1	0	5.54	17.28	1.744	<15.00	1	34.33	2	1.11	18.21	19.32	3	1	1
1484	52	24.16	1	2	1	0	5.07	18.02	0.787	<15.00	1	<28.00	1	0.69	12.46	13.15	2	1	1
732	56	24.52	1	3	1	0	5.11	13.66	1.857	<15.00	1	<28.00	1	1.11	26.43	27.54	3	2	2
2015	49	28.07	1	1	0	0	5.43	17.89	2.931	<15.00	1	<28.00	1	0.75	18.58	19.33	2	1	1
1453	57	23.26	1	2	1	0	5.24	17.03	2.592	<15.00	1	<28.00	1	1.35	27.64	28.99	3	3	2
2379	36	22.32	1	1	0	0	5.02	17.87	1.771	<15.00	1	<28.00	1	0.4	19.86	20.11	1	2	2
2521	53	28.71	1	3	1	0	5.66	16.6	0.918	<15.00	1	<28.00	1	0.4	23.36	23.64	1	2	2
4052	57	24.58	1	4A	1	1	4.97	14.73	1.541	<15.00	1	<28.00	1	1.69	19.29	20.98	3	2	2
1487	53	28.39	1	3	1	0	5.25	17.38	1.224	<15.00	1	<28.00	1	0.87	18.43	19.3	2	1	1
4047	49	24.09	1	3	1	0	5.74	15.42	0.752	<15.00	1	<28.00	1	0.59	24.41	25	2	2	2
2452	60	21.72	1	1	0	0	4.59	18.45	0.77	<15.00	1	42.35	2	0.93	5.91	6.84	2	1	1
3555	57	28.09	1	4A	1	1	5.07	16.68	0.639	<15.00	1	<28.00	1	0.99	30.89	31.88	3	3	3
952	43	20.15	1	3	1	0	4.31	15.55	3.031	26.96	2	<28.00	2	0.4	11.89	11.98	1	1	1
5170	57	31.21	1	4A	1	1	5.51	17.33	1.1	<15.00	1	40.31	2	0.4	8.12	8.44	1	1	1
1070	36	17.7	1	1	0	0	5.19	14.31	1.846	<15.00	1	31.65	2	0.4	14.12	14.43	1	1	1
865	54	21.31	1	3	1	0	5.5	15.62	0.661	<15.00	1	<28.00	1	0.59	28.21	28.8	2	3	2
4414	47	27.68	1	1	0	0	4.74	15.26	1.33	<15.00	1	<28.00	1	1.13	17.05	18.18	3	1	1
4652	56	28.06	1	2	1	0	5.3	16	2.085	<15.00	1	<28.00	1	0.66	8.14	8.8	2	1	1
3302	36	24.22	1	2	1	0	5.43	18.85	1.5	19.7	2	33.72	2	2.37	18.16	20.53	3	1	2
1885	50	29.4	1	1	0	0	5	18.72	1.032	<15.00	1	36.09	2	0.4	31.17	31.53	1	3	3
3247	38	27.77	1	1	0	0	5.67	18.29	1.322	<15.00	1	32.58	2	1.32	25.31	26.63	3	2	2
705	49	25.35	1	4A	1	1	5.48	18.28	0.59	<15.00	1	32.56	2	0.4	19.55	19.95	1	2	1
4927	46	24.73	1	3	1	0	4.9	17.45	2.477	<15.00	1	39.47	2	0.58	25.33	25.91	2	2	2
2952	40	18.69	1	1	0	0	4.97	16.39	0.914	<15.00	1	<28.00	1	0.57	17.23	17.8	2	1	1
4421	42	22.31	1	3	1	0	5.66	18.43	1.283	<15.00	1	29.78	2	0.4	30.37	30.59	1	3	3
568	35	24.21	1	1	0	0	5.81	15.89	0.825	<15.00	1	30.23	2	0.5	19.88	20.38	2	2	2
3469	48	29.76	1	2	1	0	5.61	16.98	0.846	<15.00	1	<28.00	1	0.56	29.48	30.04	2	3	3
517	42	23.5	1	1	0	0	5.59	13.6	3.697	<15.00	1	<28.00	1	0.48	13.13	13.61	1	1	1
1565	58	30.12	1	3	1	0	5.49	17.61	1.778	<15.00	1	<28.00	1	1.29	33.75	35.04	3	3	3
419	50	26.54	1	1	0	0	5.65	17.37	0.823	<15.00	1	<28.00	1	1.59	26.32	27.91	3	2	2
2224	57	25.47	1	3	1	0	5.63	12.65	0.48	<15.00	1	<28.00	1	0.65	27.27	27.92	2	3	2
3899	44	28.72	1	1	0	0	4.62	17.59	3.041	<15.00	1	31.1	2	1.25	14.92	16.17	3	1	1
4010	50	26	1	3	1	0	5.4	17.96	1.35	<15.00	1	33.73	2	0.5	22.13	22.63	2	2	2
2313	52	32.83	1	2	1	0	5.66	17.82	1.371	<15.00	1	<28.00	1	1.32	42.24	43.56	3	3	3
5279	44	24.72	1	3	1	0	5.6	18.49	1.189	<15.00	1	34.57	2	0.4	36.19	36.48	1	3	3
2561	50	22.65	1	3	1	0	5.19	15.15	1.946	<15.00	1	<28.00	1	0.4	24.04	24.07	1	2	2
1895	59	26.87	1	3	1	0	5.26	16.33	1.549	<15.00	1	<28.00	1	0.76	23.99	24.75	2	2	2
4965	57	19.66	1	2	1	0	4.43	13.43	1.329	<15.00	1	<28.00	1	0.95	25.11	26.06	2	2	2
3948	48	22.49	1	4A	1	1	4.99	16	1.278	<15.00	1	<28.00	1	1.96	30.04	32	3	3	3
3316	42	32.83	1	1	0	0	4.81	18.81	1.44	<15.00	1	<28.00	1	1.05	12.69	13.74	3	1	1
1461	58	24.38	1	4A	1	1	5.23	15.72	0.423	<15.00	1	<28.00	1	0.51	12.93	13.44	2	1	1
2900	51	23.03	1	3	1	0	5.15	13.76	1.161	<15.00	1	<28.00	1	0.4	26.78	27.15	1	3	2
4795	52	25.01	1	1	0	0	5.1	16.82	1.13	<15.00	1	<28.00	1	0.4	23.88	24.09	1	2	2
2529	58	24.16	1	3	1	0	5.39	18.97	0.846	<15.00	1	<28.00	1	2.08	20.18	22.26	3	2	2
192	38	27.4	1	1	0	0	5.33	17.81	1.991	<15.00	1	<28.00	1	0.4	23.89	24.22	1	2	2
797	42	26.88	1	3	1	0	4.65	17.01	1.762	<15.00	1	<28.00	1	0.64	17.8	18.44	2	1	1
2252	57	23.6	1	3	1	0	5.28	15.78	1.669	<15.00	1	40.07	2	0.4	49.18	49.57	1	3	3
2321	56	26.75	1	4A	1	1	5.75	17.45	1.062	<15.00	1	<28.00	1	1.8	18.1	19.9	3	1	1
1551	36	25.64	1	1	0	0	5.82	20.1	1.024	<15.00	1	<28.00	1	1.4	25.54	26.94	3	2	2
4250	56	26.25	1	4A	1	1	5.45	16.52	1.295	<15.00	1	<28.00	1	0.77	12.26	13.03	2	1	1
2471	37	24.11	1	1	0	0	4.98	14.62	3.681	<15.00	1	<28.00	1	0.4	15.13	15.29	1	1	1
572	37	25.71	1	1	0	0	5.7	16.48	0.923	<15.00	1	30.39	2	0.4	37.97	38.27	1	3	3
3069	47	23.78	1	1	0	0	6.27	17.11	1.74	<15.00	1	41.77	2	0.87	14.29	15.16	2	1	1
4966	58	25.34	1	3	1	0	4.76	13.52	3.452	<15.00	1	28.72	2	0.52	49.97	50.49	2	3	3
872	55	20.62	1	2	1	0	5.15	16.44	1.02	<15.00	1	<28.00	1	0.4	24.3	24.35	1	2	2
2736	42	26.2	1	1	0	0	4.83	14.4	0.508	<15.00	1	<28.00	1	0.4	41.82	41.93	1	3	3
4528	48	31.01	1	1	0	0	5.32	14.64	1.12	<15.00	1	<28.00	1	0.65	10.06	10.71	2	1	1
2953	58	26.73	1	1	0	0	5.19	16.22	1.469	<15.00	1	30.84	2	0.78	22.77	23.55	2	2	2
5299	56	23.24	1	1	0	0	4.67	11.94	0.55	<15.00	1	30.64	2	0.76	34.03	34.79	2	3	3
3524	57	25.04	1	2	1	0	4.61	18.15	1.457	<15.00	1	<28.00	1	0.75	15.63	16.38	2	1	1
1908	37	26.79	1	1	0	0	5.74	19.11	1.77	<15.00	1	30.19	2	1.96	18.38	20.34	3	1	2
2498	45	20.48	1	1	0	0	5.55	15.93	0.855	<15.00	1	<28.00	1	0.86	17.83	18.69	2	1	1
2870	40	28.71	1	1	0	0	5.5	18.38	1.126	<15.00	1	38.44	2	0.4	36.48	36.8	1	3	3
5035	49	25.28	1	2	1	0	5.56	17.96	0.641	<15.00	1	<28.00	1	1.08	22.26	23.34	3	2	2
2763	58	21.98	1	2	1	0	5.61	16.38	0.635	<15.00	1	<28.00	1	0.51	40.87	41.38	2	3	3
5236	53	26.47	1	2	1	0	5.56	15.2	1.562	<15.00	1	<28.00	1	4.68	25.03	29.71	3	2	2
5049	50	28.73	1	4A	1	1	5.85	15.67	1.848	<15.00	1	<28.00	1	0.4	14.95	15.34	1	1	1
4033	46	25.99	1	1	0	0	5.91	13.63	1.054	<15.00	1	<28.00	1	0.4	14.62	14.98	1	1	1
700	56	29.76	1	3	1	0	5.58	19.42	1.863	<15.00	1	38.94	2	1.32	15.24	16.56	3	1	1
4021	44	23.94	1	1	0	0	5.95	19.27	1.155	15.35	2	31.15	2	1.81	21.76	23.57	3	2	2
306	39	25.56	1	2	1	0	5.66	15.92	0.556	<15.00	1	<28.00	1	0.52	25.97	26.49	2	2	2
289	59	25.22	1	2	1	0	5.57	17.28	2.666	<15.00	1	<28.00	1	0.82	34.32	35.14	2	3	3
1981	52	30.84	1	4A	1	1	5.2	15.88	1.659	<15.00	1	<28.00	1	0.4	19.56	19.85	1	2	1
2887	40	24.3	1	1	0	0	5.44	14.83	1.029	<15.00	1	34.44	2	0.99	19.72	20.71	3	2	2
4335	49	23.92	1	3	1	0	5.5	17.57	0.522	<15.00	1	31.31	2	0.84	26.56	27.4	2	2	2
2098	43	25.9	1	3	1	0	5.71	16.6	2.694	<15.00	1	36.07	2	1.67	26.07	27.74	3	2	2
5051	45	27.4	1	1	0	0	5.46	13.88	1.597	<15.00	1	<28.00	1	2.58	31.28	33.86	3	3	3
4691	49	26.3	1	2	1	0	5.56	15.41	1.24	<15.00	1	<28.00	1	0.42	30.24	30.66	1	3	3
5007	48	23.84	1	2	1	0	4.52	15.39	0.934	<15.00	1	33.65	2	1.05	30.92	31.97	3	3	3
2187	43	23.88	1	1	0	0	5.87	16.55	1.497	<15.00	1	<28.00	1	0.51	19.78	20.29	2	2	2
1081	58	27.34	1	3	1	0	5.55	14.89	2.099	<15.00	1	<28.00	1	0.54	21.37	21.91	2	2	2
2899	45	22.78	1	3	1	0	5.44	18.99	0.812	<15.00	1	<28.00	1	0.8	17.09	17.89	2	1	1
4807	39	30.02	1	2	1	0	5.47	16.3	1.32	<15.00	1	46.15	2	0.72	22.71	23.43	2	2	2
3539	56	30.12	1	1	0	0	5.49	13.22	2.352	<15.00	1	<28.00	1	0.49	11.26	11.75	2	1	1
4224	52	28.4	1	4B	1	1	5.96	16.96	1.321	<15.00	1	<28.00	1	0.53	8.66	9.19	2	1	1
588	58	20.83	1	2	1	0	5.02	17.53	0.92	<15.00	1	36.11	2	0.88	17.23	18.11	2	1	1
3768	50	24.02	1	3	1	0	5.77	17.92	1.289	<15.00	1	<28.00	1	1.99	43.65	45.64	3	3	3
1672	58	20.08	1	3	1	0	4.91	14.29	2.091	<15.00	1	<28.00	1	0.4	27.42	27.67	1	3	2
2523	48	17.92	1	1	0	0	4.94	14.98	1.187	15.26	2	33.22	2	0.64	18.65	19.29	2	1	1
5091	43	24.44	1	1	0	0	5.11	14.24	0.992	<15.00	1	<28.00	1	2.12	32.51	34.63	3	3	3
2514	35	17.96	1	2	1	0	4.93	17.24	0.732	<15.00	1	34.97	2	0.41	24.64	25.05	1	2	2
3677	48	24.77	1	1	0	0	5.12	16.9	2.24	<15.00	1	<28.00	1	2.24	19.05	21.29	3	1	2
4182	53	27.28	1	1	0	0	5.43	12.79	1.036	<15.00	1	<28.00	1	1.42	14.62	16.04	3	1	1
604	55	17.51	1	1	0	0	5.6	17.67	3.019	<15.00	1	37.63	2	0.67	21.95	22.62	2	2	2
2125	47	27.38	1	1	0	0	5.48	17.37	1.107	<15.00	1	29.52	2	0.63	25.38	26.01	2	2	2
1177	49	26.85	1	3	1	0	5.65	18.43	1.808	<15.00	1	42.91	2	1.86	21.95	23.81	3	2	2
5135	57	23.24	1	1	0	0	5.62	15.97	2.298	<15.00	1	<28.00	1	0.4	10.78	10.95	1	1	1
2660	57	33.35	1	1	0	0	4.15	15.34	1.275	<15.00	1	<28.00	1	0.4	33.02	33.33	1	3	3
221	36	28.37	1	1	0	0	5.62	16.59	2.554	<15.00	1	29.22	2	0.48	26.73	27.21	1	3	2
355	55	26.03	1	1	0	0	6.08	16.74	1.534	<15.00	1	29.42	2	3.83	41.16	44.99	3	3	3
3681	43	26.81	1	1	0	0	5.28	16.2	1.811	<15.00	1	<28.00	1	0.65	12.32	12.97	2	1	1
320	42	32.05	1	3	1	0	5.4	17.29	2.368	<15.00	1	<28.00	1	0.4	17.79	18.03	1	1	1
4341	49	25.26	1	3	1	0	5.51	16.71	1.766	<15.00	1	<28.00	1	0.47	13.19	13.66	1	1	1
3828	50	21.63	1	3	1	0	5.65	16.36	0.833	<15.00	1	<28.00	1	0.94	10.97	11.91	2	1	1
4638	36	28.39	1	1	0	0	5.17	16.72	2.103	<15.00	1	<28.00	1	3.66	20.02	23.68	3	2	2
1589	47	25.4	1	1	0	0	5.3	17.53	1.399	<15.00	1	<28.00	1	1.59	27.97	29.56	3	3	2
197	59	28.73	1	4A	1	1	5.54	14.05	2.221	<15.00	1	29.18	2	0.69	16.13	16.82	2	1	1
4579	55	28.91	1	3	1	0	5.65	17.87	4.291	<15.00	1	<28.00	1	0.45	23.74	24.19	1	2	2
4452	52	29.41	1	1	0	0	5.33	14.67	2.359	<15.00	1	<28.00	1	0.4	30.11	30.51	1	3	3
2955	45	23.99	1	3	1	0	5.73	15.3	0.836	<15.00	1	<28.00	1	0.87	25.49	26.36	2	2	2
179	51	24.21	1	1	0	0	5.04	13.63	0.666	<15.00	1	32.48	2	0.92	34.12	35.04	2	3	3
4912	46	22.21	1	2	1	0	5.01	15.76	1.534	<15.00	1	<28.00	1	0.61	31.55	32.16	2	3	3
2235	50	23.36	1	1	0	0	3.67	15.75	1.534	<15.00	1	31.6	2	0.4	25.86	26.08	1	2	2
1667	58	22.86	1	1	0	0	5.13	17.77	1.575	<15.00	1	<28.00	1	0.4	16.07	16.44	1	1	1
1143	44	20.48	1	1	0	0	5.87	19.67	1.215	<15.00	1	<28.00	1	0.61	8.3	8.91	2	1	1
4200	58	26.09	1	1	0	0	5.07	17.95	1.733	<15.00	1	<28.00	1	0.72	15.89	16.61	2	1	1
4101	46	28.16	1	3	1	0	5.29	12.68	2.27	<15.00	1	<28.00	1	1.4	29.1	30.5	3	3	3
4368	57	23.44	1	1	0	0	5.49	15.26	2.036	17.98	2	32.57	2	1.01	33.69	34.7	3	3	3
420	41	28.03	1	1	0	0	5.51	15.49	0.874	<15.00	1	<28.00	1	0.4	19.08	19.13	1	2	1
1698	46	26.03	1	1	0	0	4.86	14.94	1.532	<15.00	1	32.63	2	0.42	31.56	31.98	1	3	3
1982	52	24.11	1	1	0	0	5.12	15.73	2.014	<15.00	1	<28.00	1	0.94	18.24	19.18	2	1	1
533	36	19.36	1	1	0	0	4.83	13.79	2.826	<15.00	1	33.4	2	0.52	28.14	28.66	2	3	2
3149	55	29.41	1	4A	1	1	5.61	18.09	1.084	<15.00	1	<28.00	1	0.56	17.49	18.05	2	1	1
3738	40	29.4	1	1	0	0	5.72	20.72	1.777	<15.00	1	<28.00	1	0.66	21.06	21.72	2	2	2
1988	49	27.77	1	1	0	0	5.12	16.39	1.793	<15.00	1	<28.00	1	0.78	19.76	20.54	2	2	2
3370	52	29.26	1	1	0	0	5.47	13.81	2.364	<15.00	1	29.31	2	2.57	24.74	27.31	3	2	2
4613	50	23.78	1	1	0	0	5.03	14.58	1.487	<15.00	1	<28.00	1	0.4	30.8	31.04	1	3	3
3845	53	29.41	1	3	1	0	5.91	12.97	3.054	<15.00	1	57.06	2	1.13	36.85	37.98	3	3	3
1141	57	24.02	1	2	1	0	4.83	19.3	1.342	<15.00	1	<28.00	1	0.4	36.45	36.77	1	3	3
1721	47	29.04	1	2	1	0	4.76	16.93	0.513	<15.00	1	<28.00	1	1.43	30.79	32.22	3	3	3
1877	53	23.12	1	3	1	0	4.77	17.63	0.786	<15.00	1	<28.00	1	0.79	28.89	29.68	2	3	2
4375	51	20.6	1	2	1	0	3.43	13.54	1.573	<15.00	1	<28.00	1	0.4	19.99	20.29	1	2	2
17	41	25.59	1	1	0	0	4.97	17.12	0.994	<15.00	1	<28.00	1	1.97	26.7	28.67	3	3	2
2906	56	28.4	1	2	1	0	4.98	18.06	1.149	<15.00	1	<28.00	1	0.56	15.64	16.2	2	1	1
3512	49	24.86	1	1	0	0	5.57	14.55	1.239	<15.00	1	<28.00	1	0.9	33.91	34.81	2	3	3
351	37	20.18	1	1	0	0	5.23	16.4	0.383	16.5	2	<28.00	2	2.05	38.59	40.64	3	3	3
4870	53	25.22	1	1	0	0	5.47	17.23	1.104	<15.00	1	<28.00	1	0.78	28.54	29.32	2	3	2
59	38	22.79	1	2	1	0	5.1	17.6	1.448	<15.00	1	30.19	2	0.52	26.74	27.26	2	3	2
2928	55	25.74	1	1	0	0	4.8	13.56	1.43	<15.00	1	<28.00	1	0.45	32.82	33.27	1	3	3
1387	47	27.78	1	1	0	0	5.59	14.34	0.882	<15.00	1	<28.00	1	0.54	23.07	23.61	2	2	2
5001	55	25.31	1	1	0	0	5.11	15.44	1.177	<15.00	1	43.47	2	1.76	28.42	30.18	3	3	3
4631	46	25.35	1	1	0	0	5.39	15.05	1.74	<15.00	1	36.98	2	0.71	19.53	20.24	2	2	2
1149	47	29.71	1	3	1	0	5.34	15.45	1.899	<15.00	1	36.28	2	0.79	21.34	22.13	2	2	2
3424	55	21.74	1	3	1	0	5.3	15.22	0.856	<15.00	1	<28.00	1	0.78	45.6	46.38	2	3	3
1410	50	28.72	1	3	1	0	4.38	14.25	1.104	<15.00	1	32.63	2	0.69	25.68	26.37	2	2	2
2439	53	30.46	1	1	0	0	5.48	15.15	1.844	<15.00	1	<28.00	1	0.61	20.37	20.98	2	2	2
3306	42	22.09	1	3	1	0	5.88	18	2.194	<15.00	1	<28.00	1	0.72	18.55	19.27	2	1	1
1656	40	25.85	1	2	1	0	5.83	19.19	1.103	<15.00	1	<28.00	1	2.25	23.26	25.51	3	2	2
5310	43	22.39	1	3	1	0	5.28	16.37	2.715	<15.00	1	<28.00	1	0.4	26.9	27.13	1	3	2
3986	51	26.47	1	1	0	0	5.61	17.76	0.989	28.87	2	<28.00	2	0.44	14.73	15.17	1	1	1
5017	36	24.97	1	1	0	0	5.85	18.73	1.225	<15.00	1	<28.00	1	0.4	29.38	29.39	1	3	2
5225	59	25	1	2	1	0	5.48	16.93	0.889	<15.00	1	29.04	2	0.54	30.49	31.03	2	3	3
227	51	25.88	1	4A	1	1	5.27	16.29	0.885	<15.00	1	29.59	2	0.69	13.23	13.92	2	1	1
2691	54	27.97	1	1	0	0	5	15.75	2.08	<15.00	1	<28.00	1	1.11	7.87	8.98	3	1	1
2846	59	26.37	1	1	0	0	4.99	16.22	1.591	<15.00	1	<28.00	1	0.4	8.99	9.34	1	1	1
3964	42	25.06	1	1	0	0	5.4	16.25	2.126	<15.00	1	<28.00	1	0.4	22.92	22.98	1	2	2
4769	48	25.31	1	3	1	0	3.88	16.03	0.498	<15.00	1	38.63	2	0.5	24.93	25.43	2	2	2
2240	54	22.99	1	3	1	0	4.35	14.09	1.164	<15.00	1	<28.00	1	0.4	30.34	30.72	1	3	3
4624	38	20.16	1	1	0	0	5.06	16.46	2.438	<15.00	1	<28.00	1	2.59	33.12	35.71	3	3	3
36	49	23.42	1	3	1	0	5.96	19.24	1.717	<15.00	1	<28.00	1	0.87	26.64	27.51	2	2	2
2468	56	31.67	1	3	1	0	4.44	15.14	1.439	<15.00	1	<28.00	1	1.38	23.16	24.54	3	2	2
4634	51	27.68	1	3	1	0	5.21	14.79	3.414	16.88	2	<28.00	2	1.3	22.3	23.6	3	2	2
3515	54	24.11	1	1	0	0	5.61	17.54	0.73	<15.00	1	<28.00	1	0.72	29.37	30.09	2	3	3
915	44	21.77	1	1	0	0	5.49	15.58	2.83	<15.00	1	<28.00	1	1.15	21.76	22.91	3	2	2
3523	48	24.45	1	3	1	0	5.18	18.87	1.311	<15.00	1	<28.00	1	0.4	14.63	14.72	1	1	1
1051	52	29.63	1	3	1	0	4.92	17.01	1.683	<15.00	1	<28.00	1	0.4	31.81	31.98	1	3	3
863	52	19.35	1	2	1	0	4.81	14.76	1.399	<15.00	1	<28.00	1	1.48	36.42	37.9	3	3	3
259	55	21.11	1	3	1	0	5.61	16.61	0.557	<15.00	1	28.57	2	1.14	15.52	16.66	3	1	1
1000	49	26.23	1	3	1	0	5.43	16.53	1.657	<15.00	1	30.42	2	2.2	19.82	22.02	3	2	2
126	37	26.13	1	2	1	0	5.72	19.63	2.24	<15.00	1	30.2	2	0.4	54.47	54.64	1	3	3
4366	55	20.98	1	1	0	0	4.87	15.78	2.57	<15.00	1	29.77	2	1.06	25.18	26.24	3	2	2
978	47	22.98	1	1	0	0	5.54	20.52	1.229	<15.00	1	<28.00	1	0.72	17.6	18.32	2	1	1
3782	39	23.39	1	2	1	0	5.06	15.74	1.329	<15.00	1	<28.00	1	0.4	20.2	20.58	1	2	2
4850	43	31.31	1	3	1	0	5.34	16.04	1.219	<15.00	1	<28.00	1	1.93	18.54	20.47	3	1	2
1464	57	24.21	1	4A	1	1	4.7	20.46	0.99	<15.00	1	38.13	2	0.4	11.18	11.4	1	1	1
1115	48	24.03	1	3	1	0	5.61	15.75	1.777	<15.00	1	<28.00	1	0.4	12.51	12.72	1	1	1
1485	49	26.89	1	1	0	0	5.86	16.31	1.385	<15.00	1	34.15	2	0.5	24.28	24.78	2	2	2
3765	44	21.67	1	1	0	0	5.33	14.49	0.966	<15.00	1	<28.00	1	0.4	16.61	16.87	1	1	1
579	51	25.22	1	3	1	0	5.76	13.43	0.397	<15.00	1	<28.00	1	3.16	30.9	34.06	3	3	3
1955	47	25.96	1	1	0	0	5.45	19.89	1.74	<15.00	1	32.01	2	0.4	38.07	38.47	1	3	3
4238	58	21.88	1	3	1	0	4.64	16.79	1.216	<15.00	1	<28.00	1	0.99	22.92	23.91	3	2	2
503	52	27.75	1	1	0	0	5.2	15.52	1.32	<15.00	1	<28.00	1	0.4	25.26	25.45	1	2	2
1414	53	28.09	1	2	1	0	5.01	14.28	1.186	<15.00	1	<28.00	1	0.89	27.44	28.33	2	3	2
4555	49	29.05	1	3	1	0	6.01	17.43	1.195	<15.00	1	43.54	2	0.93	26.27	27.2	2	2	2
1566	48	28.73	1	2	1	0	5.01	14.8	0.901	<15.00	1	<28.00	1	4.76	32.45	37.21	3	3	3
431	51	28.34	1	4A	1	1	4.33	17.71	1.019	<15.00	1	46.04	2	1.53	5.4	6.93	3	1	1
3158	45	28.73	1	1	0	0	5.3	15.71	1.004	<15.00	1	<28.00	1	1.38	26.81	28.19	3	3	2
1821	54	19.94	1	1	0	0	5.42	17.15	3.865	<15.00	1	31.88	2	6.29	26.23	32.56	3	2	3
3218	50	22.14	1	1	0	0	5.68	13.78	1.754	<15.00	1	<28.00	1	1.31	20.49	21.8	3	2	2
3456	50	20.45	1	4A	1	1	5.13	18.61	0.703	<15.00	1	35.14	2	0.49	23.79	24.28	2	2	2
1989	43	23.2	1	1	0	0	4.94	16.2	0.849	<15.00	1	<28.00	1	0.4	21.08	21.27	1	2	2
3042	45	20.43	1	2	1	0	4.81	15.19	1.92	<15.00	1	<28.00	1	0.4	12.74	13.12	1	1	1
481	40	22.79	1	1	0	0	5.72	19.39	2.237	<15.00	1	40.64	2	0.75	21.58	22.33	2	2	2
4768	52	24.06	1	1	0	0	5.27	19.97	1.033	<15.00	1	30.6	2	1.19	30.85	32.04	3	3	3
977	49	24.86	1	1	0	0	5.74	17.67	1.707	<15.00	1	33.08	2	1.13	12.44	13.57	3	1	1
1601	60	28.4	1	3	1	0	5.32	19.7	1.606	<15.00	1	28.46	2	0.4	22.77	23.06	1	2	2
3165	59	25.1	1	3	1	0	5.26	16.29	2.638	<15.00	1	<28.00	1	0.72	14.15	14.87	2	1	1
1572	53	24.77	1	2	1	0	5.2	18.24	0.528	<15.00	1	<28.00	1	0.4	13.31	13.62	1	1	1
3994	51	23.42	1	1	0	0	5.32	17.33	0.72	<15.00	1	<28.00	1	1.23	19.09	20.32	3	2	2
291	52	23.66	1	4A	1	1	6.06	17.62	2.014	<15.00	1	44.53	2	0.52	9.1	9.62	2	1	1
5037	46	33.52	1	1	0	0	5.79	15.52	1.711	<15.00	1	28.1	2	0.89	33.3	34.19	2	3	3
5317	59	26.26	1	3	1	0	5.68	15	1.596	<15.00	1	35.61	2	0.4	24.51	24.83	1	2	2
1807	48	25.69	1	4A	1	1	5.17	20.01	1.082	18.25	2	39.02	2	2.94	22.17	25.11	3	2	2
817	50	29.68	1	1	0	0	5.32	15.52	2.638	<15.00	1	31.04	2	0.4	21.62	21.99	1	2	2
945	47	27.22	1	3	1	0	5.14	14.67	0.816	<15.00	1	29.87	2	1.72	24.77	26.49	3	2	2
3588	50	28.67	1	3	1	0	4.82	15.8	0.864	<15.00	1	<28.00	1	0.4	21.47	21.63	1	2	2
1590	46	24.42	1	2	1	0	5.84	15.66	0.603	<15.00	1	<28.00	1	0.87	23.62	24.49	2	2	2
2412	55	25.54	1	3	1	0	5	20.77	1.515	<15.00	1	<28.00	1	2.41	21.23	23.64	3	2	2
3096	55	26.6	1	2	1	0	5.34	18.42	1.275	<15.00	1	<28.00	1	1.22	11.84	13.06	3	1	1
1962	49	22.34	1	2	1	0	5.69	18.87	0.481	<15.00	1	<28.00	1	0.62	22.24	22.86	2	2	2
229	53	22.84	1	1	0	0	5.71	18.84	1.78	<15.00	1	29.84	2	1.21	30.98	32.19	3	3	3
4163	46	25.35	1	1	0	0	5.05	16.71	0.916	<15.00	1	<28.00	1	0.47	25.32	25.79	1	2	2
4065	56	26.3	1	3	1	0	5.17	13.59	1.071	<15.00	1	<28.00	1	1.28	29.2	30.48	3	3	3
2697	38	29.91	1	3	1	0	6.12	16.44	0.918	<15.00	1	30.89	2	1.65	22.34	23.99	3	2	2
1913	50	24.03	1	3	1	0	5.54	19.56	1.086	<15.00	1	42.66	2	0.4	17.15	17.5	1	1	1
1607	51	28.38	1	1	0	0	4.65	14.91	1.081	15.81	2	<28.00	2	1.8	26.94	28.74	3	3	2
4952	55	23.95	1	2	1	0	5.02	14.23	1.102	<15.00	1	36.43	2	1.11	31.93	33.04	3	3	3
1682	39	19.47	1	1	0	0	5.43	16.58	0.905	<15.00	1	<28.00	1	0.4	16.39	16.68	1	1	1
4941	43	31.24	1	3	1	0	5.45	20.75	2.237	<15.00	1	<28.00	1	5.01	28.38	33.39	3	3	3
4056	58	24.21	1	4A	1	1	5.88	16.77	1.425	<15.00	1	30.84	2	0.9	9.57	10.47	2	1	1
4708	49	20.75	1	1	0	0	5.01	16.04	1.304	<15.00	1	<28.00	1	0.4	22.79	23.14	1	2	2
4928	48	27.17	1	2	1	0	5.42	18.11	1.201	<15.00	1	<28.00	1	0.4	19.14	19.48	1	2	1
3506	43	31.46	1	3	1	0	5.88	15.28	0.687	<15.00	1	32.65	2	0.44	24.68	25.12	1	2	2
234	58	31.44	1	1	0	0	4.82	19.93	1.035	<15.00	1	<28.00	1	0.48	14.01	14.49	1	1	1
4630	56	26.45	1	2	1	0	5.29	16.96	1.494	<15.00	1	<28.00	1	2.81	23.86	26.67	3	2	2
663	50	24.74	1	3	1	0	5.77	17.45	1.603	<15.00	1	<28.00	1	0.89	48.52	49.41	2	3	3
3982	50	19.54	1	1	0	0	5.32	16.21	1.284	<15.00	1	<28.00	1	1.13	19.7	20.83	3	2	2
2055	42	26.26	1	3	1	0	5.24	17.33	0.624	<15.00	1	<28.00	1	0.4	16.49	16.55	1	1	1
1354	58	20.96	1	4B	1	1	5.41	15.67	1.826	<15.00	1	<28.00	1	0.62	30.96	31.58	2	3	3
4036	57	23.53	1	2	1	0	4.35	12.68	0.813	<15.00	1	<28.00	1	0.81	14.26	15.07	2	1	1
4219	54	23.77	1	3	1	0	5.43	15.98	1.175	<15.00	1	<28.00	1	0.42	10.85	11.27	1	1	1
979	47	29.98	1	1	0	0	5.93	15.67	1.219	<15.00	1	<28.00	1	0.5	16.69	17.19	2	1	1
2593	56	32.28	1	1	0	0	5.31	14.62	2.423	<15.00	1	29.58	2	0.44	19.72	20.16	1	2	2
1676	49	26.53	1	3	1	0	5.5	15.59	0.76	<15.00	1	40.72	2	0.4	22.58	22.64	1	2	2
2270	50	26.37	1	3	1	0	5.94	17.09	1.624	<15.00	1	<28.00	1	1.02	24.62	25.64	3	2	2
1961	51	27.4	1	1	0	0	5.09	11.83	1.894	<15.00	1	<28.00	1	8.23	21.02	29.25	3	2	2
3080	49	22.06	1	1	0	0	5.71	15.74	2.005	<15.00	1	29.35	2	0.59	33.06	33.65	2	3	3
970	56	22.49	1	1	0	0	4.76	14.34	1.214	<15.00	1	<28.00	1	1.6	45.13	46.73	3	3	3
547	50	30.85	1	2	1	0	5.36	13.12	1.805	<15.00	1	32.23	2	0.4	20.01	20.24	1	2	2
4596	44	22.05	1	1	0	0	6	16.75	1.379	<15.00	1	<28.00	1	1.16	29.29	30.45	3	3	3
3036	49	28.41	1	3	1	0	4.7	16.4	1.354	<15.00	1	30.32	2	0.62	30.05	30.67	2	3	3
95	46	29	1	1	0	0	5.33	19.54	2.391	<15.00	1	33.95	2	0.72	43	43.72	2	3	3
3668	57	23.94	1	3	1	0	4.72	16.64	1.552	20.73	2	<28.00	2	2.11	25.41	27.52	3	2	2
4448	49	30.35	1	3	1	0	5.08	13.92	1.382	<15.00	1	<28.00	1	0.63	31.78	32.41	2	3	3
184	56	28.04	1	1	0	0	5.08	16.31	1.98	<15.00	1	<28.00	1	0.4	28.46	28.71	1	3	2
4175	37	23.18	1	1	0	0	6.26	16.78	2.789	<15.00	1	29.5	2	2.46	29.59	32.05	3	3	3
4206	50	29	1	3	1	0	4.3	15.83	1.299	<15.00	1	<28.00	1	0.96	12.52	13.48	2	1	1
1136	45	24.44	1	4A	1	1	5.45	15.11	0.916	<15.00	1	<28.00	1	1.51	26.33	27.84	3	2	2
4324	48	28.28	1	1	0	0	4.67	16.22	1.337	<15.00	1	<28.00	1	0.4	14.02	14.33	1	1	1
631	39	25.56	1	1	0	0	4.91	15.9	1.802	16.98	2	<28.00	2	0.4	20.06	20.27	1	2	2
4425	59	28.7	1	3	1	0	3.93	12.83	2.316	<15.00	1	40.64	2	0.61	21.79	22.4	2	2	2
3355	51	23.55	1	4A	1	1	5.1	16.2	1.93	<15.00	1	<28.00	1	0.5	15.16	15.66	2	1	1
1291	45	25.96	1	2	1	0	5.26	15.87	1.104	<15.00	1	<28.00	1	0.66	29.13	29.79	2	3	2
996	41	28.41	1	3	1	0	5.93	18.57	2.687	<15.00	1	35.28	2	0.4	20.65	20.82	1	2	2
4878	51	25.14	1	2	1	0	5.41	14.15	2.838	<15.00	1	<28.00	1	0.77	26.2	26.97	2	2	2
3120	58	27.47	1	1	0	0	5.27	14.56	0.757	<15.00	1	<28.00	1	0.4	29.8	30.13	1	3	3
4314	55	22.06	1	2	1	0	4.29	16.66	2.894	<15.00	1	<28.00	1	0.4	14.91	15.09	1	1	1
4598	41	23.57	1	1	0	0	5.65	15.58	0.732	15.43	2	35.15	2	3.2	28.99	32.19	3	3	3
1293	58	26.79	1	3	1	0	4.86	17.18	3.062	<15.00	1	29.71	2	1.38	22.54	23.92	3	2	2
1879	45	24	1	3	1	0	5.71	22.24	1.019	<15.00	1	<28.00	1	0.5	16.95	17.45	2	1	1
1857	58	22.66	1	2	1	0	4.88	16.59	1.714	<15.00	1	<28.00	1	0.5	29.32	29.82	2	3	2
1645	46	30.72	1	1	0	0	6.08	14.04	1.434	<15.00	1	<28.00	1	0.4	25.47	25.83	1	2	2
315	46	28.65	1	1	0	0	5.35	18.51	0.981	17.22	2	<28.00	2	0.4	16.16	16.49	1	1	1
3554	60	20.2	1	2	1	0	4.43	17.58	1.918	<15.00	1	32.2	2	0.61	34.19	34.8	2	3	3
4376	52	24.09	1	3	1	0	5	20.03	0.815	<15.00	1	31.25	2	0.67	16.91	17.58	2	1	1
3715	58	24	1	3	1	0	4.1	12.93	1.414	<15.00	1	35.3	2	2.16	38.31	40.47	3	3	3
3134	50	29.41	1	1	0	0	4.58	15.41	1.483	<15.00	1	<28.00	1	0.6	38.24	38.84	2	3	3
5188	43	25.5	1	1	0	0	5.54	17.71	1.053	<15.00	1	<28.00	1	0.4	28.85	29.09	1	3	2
2820	58	24.86	1	2	1	0	5.63	17.33	2.24	<15.00	1	35.86	2	0.52	35.81	36.33	2	3	3
1716	50	25.5	1	1	0	0	5.28	16.58	2.252	<15.00	1	28.41	2	2.34	23.55	25.89	3	2	2
5373	54	21.46	1	3	1	0	5.06	17.24	1.221	<15.00	1	<28.00	1	0.4	34.54	34.75	1	3	3
5076	50	22.49	1	1	0	0	4.95	18.11	1.907	<15.00	1	32.09	2	1.14	37.69	38.83	3	3	3
2596	50	28.71	1	2	1	0	5.8	17.14	1.102	<15.00	1	<28.00	1	1.4	12.61	14.01	3	1	1
1452	50	18.38	1	4A	1	1	5.25	16.86	0.727	<15.00	1	31.84	2	1.55	10.09	11.64	3	1	1
4121	48	24	1	1	0	0	5.2	16.29	1.633	23.82	2	<28.00	2	0.4	23.17	23.26	1	2	2
2841	53	36.16	1	1	0	0	5.87	13.69	1.501	<15.00	1	<28.00	1	0.74	21.99	22.73	2	2	2
4169	50	23.41	1	3	1	0	5.79	17.13	0.528	<15.00	1	<28.00	1	0.4	41.49	41.6	1	3	3
4345	51	24.07	1	4B	1	1	4.96	13.32	1.713	<15.00	1	<28.00	1	0.73	29.06	29.79	2	3	2
4303	59	26	1	1	0	0	5.38	13.98	0.98	<15.00	1	<28.00	1	0.6	14.78	15.38	2	1	1
3552	57	22.96	1	3	1	0	5.01	19.86	1.446	40.73	2	<28.00	2	1.37	19.91	21.28	3	2	2
418	45	29	1	1	0	0	5.41	16.06	0.756	<15.00	1	33.17	2	1.61	31.17	32.78	3	3	3
4094	45	25.28	1	1	0	0	4.77	14.74	0.81	<15.00	1	<28.00	1	0.76	31.17	31.93	2	3	3
1444	56	31.46	1	4A	1	1	4.9	17.85	2.028	<15.00	1	<28.00	1	0.95	10.41	11.36	2	1	1
3604	47	31.89	1	1	0	0	5.71	15.03	0.86	<15.00	1	<28.00	1	0.4	16.92	17.14	1	1	1
2519	59	28.09	1	1	0	0	5.93	16.33	2.047	<15.00	1	<28.00	1	0.59	15.41	16	2	1	1
1391	44	26.53	1	1	0	0	5.9	17.56	2.073	<15.00	1	<28.00	1	0.4	16.19	16.48	1	1	1
1953	47	27.28	1	1	0	0	4.25	11.72	2.006	<15.00	1	29.37	2	0.4	30.05	30.38	1	3	3
3928	57	30.99	1	1	0	0	5.23	14.13	2.173	<15.00	1	<28.00	1	0.59	16.39	16.98	2	1	1
665	38	22.23	1	1	0	0	5.36	14.67	1.453	<15.00	1	<28.00	1	3.37	20.52	23.89	3	2	2
3025	42	28.38	1	3	1	0	5.49	17.32	0.61	<15.00	1	29.4	2	0.4	19.66	19.79	1	2	1
806	50	24.62	1	1	0	0	5.57	14.35	1.532	<15.00	1	42.21	2	0.4	35.17	35.54	1	3	3
3033	50	29.38	1	3	1	0	5.56	15.38	1.022	<15.00	1	32.69	2	0.91	27.16	28.07	2	3	2
1285	44	26.47	1	1	0	0	5.92	15.47	3.077	<15.00	1	32.89	2	0.76	17.53	18.29	2	1	1
3864	58	29.37	1	2	1	0	5.09	13.32	1.659	<15.00	1	<28.00	1	1.85	28.45	30.3	3	3	3
2590	48	26.2	1	1	0	0	6.01	14.78	1.83	<15.00	1	<28.00	1	0.5	13.74	14.24	2	1	1
3631	50	30.67	1	3	1	0	5.8	14.92	1.263	<15.00	1	42.38	2	0.4	29.39	29.45	1	3	2
2702	44	28.73	1	1	0	0	5.31	15.34	1.388	<15.00	1	40.66	2	0.4	15.52	15.6	1	1	1
5082	43	27.78	1	2	1	0	5.24	15.1	1.835	<15.00	1	39.26	2	1.64	26	27.64	3	2	2
1090	57	28.07	1	3	1	0	5.35	14.31	1.723	<15.00	1	<28.00	1	0.9	19.78	20.68	2	2	2
3773	44	24.93	1	2	1	0	5.31	16.1	1.457	<15.00	1	<28.00	1	0.4	22.85	22.93	1	2	2
1490	41	23.66	1	1	0	0	4.52	15.53	1.127	<15.00	1	<28.00	1	0.4	25.17	25.28	1	2	2
1898	54	25.77	1	1	0	0	5.86	14.87	1.549	<15.00	1	<28.00	1	0.84	9.43	10.27	2	1	1
704	48	25.95	1	1	0	0	5.4	17.26	1.152	<15.00	1	<28.00	1	0.55	21.92	22.47	2	2	2
2699	36	24.19	1	3	1	0	5.63	15.71	1.209	<15.00	1	36.22	2	0.4	27.8	28.16	1	3	2
4489	49	27.1	1	3	1	0	5.35	15.7	1.141	<15.00	1	29.73	2	0.99	21.91	22.9	3	2	2
3546	58	25.93	1	3	1	0	5.32	18.68	1.474	<15.00	1	<28.00	1	0.4	25.68	26.06	1	2	2
1547	43	27.14	1	2	1	0	5.43	16.47	2.271	<15.00	1	38.89	2	0.4	25.7	25.85	1	2	2
1983	57	22.92	1	4A	1	1	5.95	16.96	1.814	<15.00	1	34.16	2	0.4	8.99	9.26	1	1	1
117	54	23.11	1	4B	1	1	5.77	17.6	1.303	<15.00	1	<28.00	1	0.8	17.02	17.82	2	1	1
4017	53	23.78	1	1	0	0	5.31	15.24	2.501	<15.00	1	<28.00	1	1.1	27.36	28.46	3	3	2
116	48	30.45	1	4A	1	1	5.86	17.77	4.102	<15.00	1	<28.00	1	0.7	8.65	9.35	2	1	1
1811	52	28.41	1	4A	1	1	5.19	17.49	0.717	<15.00	1	28.36	2	1.22	17.07	18.29	3	1	1
4255	45	23.12	1	3	1	0	5.2	17.86	1.397	<15.00	1	34.79	2	0.4	27.2	27.22	1	3	2
5381	46	24.62	1	4A	1	1	6.13	18.85	2.16	<15.00	1	40.55	2	0.73	9.75	10.48	2	1	1
4523	49	23.94	1	1	0	0	5.84	20.15	0.956	<15.00	1	43.09	2	1.5	22.83	24.33	3	2	2
3039	48	25.4	1	3	1	0	5.32	13.22	1.558	<15.00	1	30.47	2	0.4	27.98	28.26	1	3	2
1628	49	28.09	1	4A	1	1	4.79	11.95	1.815	<15.00	1	<28.00	1	1.03	16.06	17.09	3	1	1
4690	56	28.4	1	3	1	0	4.69	16.12	3.378	<15.00	1	36.06	2	0.65	24.68	25.33	2	2	2
3605	39	26.67	1	1	0	0	5.32	17.41	1.234	<15.00	1	34.1	2	0.55	21.19	21.74	2	2	2
3057	52	25.18	1	1	0	0	5.34	17.88	1.049	<15.00	1	34.1	2	0.49	20.56	21.05	2	2	2
4114	48	29.56	1	1	0	0	4.96	15.7	1.023	<15.00	1	29.25	2	1.98	26.65	28.63	3	2	2
176	52	26.15	1	4B	1	1	4.91	18.59	1.061	<15.00	1	30.42	2	0.67	10.84	11.51	2	1	1
3081	58	26.22	1	3	1	0	6.26	19.95	1.454	<15.00	1	30.34	2	0.52	11.17	11.69	2	1	1
918	48	26.81	1	2	1	0	5.71	18.53	1.558	<15.00	1	<28.00	1	6.41	23.6	30.01	3	2	3
819	42	25.01	1	4C	1	1	5.38	16.86	0.955	<15.00	1	30.25	2	0.4	21.51	21.87	1	2	2
3643	46	32.61	1	4A	1	1	5.79	15.75	1.03	<15.00	1	<28.00	1	1.2	21.61	22.81	3	2	2
1943	57	32.11	1	1	0	0	5.33	14.39	1.404	<15.00	1	<28.00	1	0.7	27.82	28.52	2	3	2
3570	47	23.6	1	1	0	0	5.4	15.89	2.163	<15.00	1	<28.00	1	2.27	30.68	32.95	3	3	3
2093	57	23.8	1	3	1	0	5.21	14.84	1.196	<15.00	1	<28.00	1	0.58	27.94	28.52	2	3	2
4439	54	27.61	1	2	1	0	4.94	16.52	1.186	<15.00	1	<28.00	1	0.58	17.04	17.62	2	1	1
28	47	24.97	1	2	1	0	5.22	17.35	0.829	<15.00	1	30.08	2	0.57	24.65	25.22	2	2	2
1026	57	28.05	1	3	1	0	4.95	18.44	0.963	<15.00	1	<28.00	1	0.7	19.21	19.91	2	2	1
53	43	24.72	1	1	0	0	5.46	20.19	2.224	<15.00	1	<28.00	1	0.4	15.67	15.93	1	1	1
5190	59	22.02	1	3	1	0	4.9	16.31	0.713	<15.00	1	36.26	2	0.4	32.38	32.69	1	3	3
3031	46	26.89	1	3	1	0	5.5	14.17	2.251	<15.00	1	<28.00	1	0.5	24.22	24.72	2	2	2
1725	58	22.53	1	1	0	0	5.57	18.51	1.351	<15.00	1	38.78	2	1.15	16.37	17.52	3	1	1
3852	44	34.58	1	1	0	0	5.76	14.71	2.146	<15.00	1	<28.00	1	0.9	24.41	25.31	2	2	2
2051	43	32.45	1	1	0	0	6.03	18	0.428	<15.00	1	<28.00	1	0.4	15.89	16.11	1	1	1
2228	42	24.51	1	1	0	0	5.19	13.82	1.33	<15.00	1	50.27	2	0.4	30.47	30.53	1	3	3
990	48	28.36	1	1	0	0	6.03	16.68	1.512	<15.00	1	<28.00	1	0.45	21.19	21.64	1	2	2
2552	47	22.34	1	1	0	0	5.16	16.27	1.131	<15.00	1	<28.00	1	0.67	26.75	27.42	2	3	2
3616	58	25.69	1	2	1	0	5.1	15.25	1.707	<15.00	1	32.83	2	0.53	33.11	33.64	2	3	3
296	46	28.69	1	2	1	0	4.54	14.81	1.19	<15.00	1	<28.00	1	0.4	15.45	15.73	1	1	1
3788	51	24.68	1	3	1	0	5.16	18.05	1.423	<15.00	1	<28.00	1	1.31	18.21	19.52	3	1	1
3713	45	25.88	1	1	0	0	4.28	15.41	1.206	<15.00	1	<28.00	1	0.55	21.83	22.38	2	2	2
2185	57	26.61	1	3	1	0	5.67	15.82	1.156	<15.00	1	<28.00	1	2.55	28.7	31.25	3	3	3
2606	45	26.49	1	1	0	0	5.98	17.78	1.108	<15.00	1	38.61	2	2.61	17.41	20.02	3	1	2
4440	56	28.41	1	1	0	0	4.86	10.75	2.596	<15.00	1	28.59	2	1.82	24.6	26.42	3	2	2
1985	57	20.86	1	1	0	0	5.74	16.15	1.725	<15.00	1	<28.00	1	0.67	21.96	22.63	2	2	2
3444	38	30.59	1	1	0	0	6.12	18.08	1.049	<15.00	1	<28.00	1	2.22	24.07	26.29	3	2	2
2960	53	22.53	1	1	0	0	4.99	15.37	1.11	<15.00	1	<28.00	1	2.44	12.97	15.41	3	1	1
5108	39	24.08	1	2	1	0	4.91	15.18	1.137	<15.00	1	38.78	2	2.01	13.19	15.2	3	1	1
836	45	25.31	1	2	1	0	4.26	17.56	0.54	<15.00	1	37.58	2	0.95	18.85	19.8	2	1	1
3288	58	21.19	1	2	1	0	4.48	14.3	0.937	<15.00	1	38.43	2	0.98	21.68	22.66	2	2	2
4751	50	27.47	1	1	0	0	5.41	11.66	1.339	<15.00	1	33.13	2	0.4	30.6	30.91	1	3	3
3342	35	18.93	1	4C	1	1	5.4	19.98	1.847	<15.00	1	<28.00	1	1.59	12.54	14.13	3	1	1
601	56	26.2	1	1	0	0	5.01	15.24	1.631	<15.00	1	<28.00	1	0.94	25.53	26.47	2	2	2
4558	48	23.18	1	1	0	0	5.2	17.9	0.656	<15.00	1	32.47	2	1.53	22.44	23.97	3	2	2
5256	52	25.86	1	1	0	0	5.48	15.15	1.354	<15.00	1	<28.00	1	0.7	27.2	27.9	2	3	2
433	48	24.54	1	2	1	0	5.15	16.48	0.892	<15.00	1	<28.00	1	3.04	24.54	27.58	3	2	2
3661	53	29.41	1	1	0	0	5.03	14.54	1.949	<15.00	1	<28.00	1	1.19	11.53	12.72	3	1	1
1498	51	27.28	1	1	0	0	5.38	14.76	0.539	<15.00	1	<28.00	1	1.8	24.95	26.75	3	2	2
5296	45	26.3	1	1	0	0	4.92	14.15	0.81	<15.00	1	37.72	2	0.4	17.33	17.64	1	1	1
4111	48	21.38	1	1	0	0	5.69	17.41	1.626	27.81	2	<28.00	2	1.74	21.41	23.15	3	2	2
749	48	25.59	1	4A	1	1	5.02	15.65	1.314	<15.00	1	<28.00	1	0.85	10.82	11.67	2	1	1
4877	35	29.34	1	1	0	0	6.04	17.39	1.454	<15.00	1	33.45	2	2.31	40.53	42.84	3	3	3
960	58	25.28	1	2	1	0	5.49	15.65	0.847	<15.00	1	<28.00	1	0.81	11.43	12.24	2	1	1
2850	42	29.76	1	1	0	0	5.04	16.69	0.635	17.34	2	<28.00	2	0.4	32.94	32.99	1	3	3
2030	55	29.76	1	3	1	0	5.02	17.66	1.646	<15.00	1	41.93	2	0.4	18.45	18.78	1	1	1
2075	50	28.04	1	3	1	0	5.25	16.5	0.767	<15.00	1	<28.00	1	0.67	24.04	24.71	2	2	2
5306	58	26.64	1	1	0	0	5	15.82	0.609	<15.00	1	<28.00	1	0.49	20.36	20.85	2	2	2
5199	50	24.78	1	3	1	0	5.53	17.43	0.682	<15.00	1	36.75	2	0.42	28.51	28.93	1	3	2
1209	51	21.85	1	2	1	0	5.26	17.28	1.98	<15.00	1	37.76	2	1.09	19.36	20.45	3	2	2
5243	48	23.12	1	2	1	0	4.74	15.42	1.185	<15.00	1	<28.00	1	0.4	40.24	40.4	1	3	3
3178	39	26	1	1	0	0	5.56	16.56	1.831	<15.00	1	28.41	2	0.57	15.43	16	2	1	1
1814	56	31.96	1	2	1	0	5.04	12.95	1.881	<15.00	1	<28.00	1	17.16	6.77	23.93	3	1	2
3707	46	25.93	1	1	0	0	4.79	17.28	1.003	<15.00	1	<28.00	1	2.97	25.01	27.95	3	2	2
5203	56	26.96	1	4A	1	1	5.61	19.06	2.539	<15.00	1	36.1	2	2.09	9.05	11.14	3	1	1
464	36	20.91	1	1	0	0	5.35	15.47	2.316	<15.00	1	<28.00	1	0.4	16.63	16.96	1	1	1
1889	42	28.01	1	2	1	0	5.17	20.65	1.431	<15.00	1	32.99	2	1.14	19.39	20.53	3	2	2
3315	50	23.5	1	1	0	0	5.52	17.17	1.373	<15.00	1	32.01	2	0.4	34.56	34.92	1	3	3
3950	41	29.56	1	1	0	0	5.29	13.9	0.999	<15.00	1	37.14	2	0.44	34.57	35.01	1	3	3
2888	56	22.31	1	2	1	0	5.11	16.66	1.017	<15.00	1	<28.00	1	2.5	18.31	20.81	3	1	2
1004	57	22.15	1	1	0	0	4.4	15.38	1.375	<15.00	1	31.36	2	0.4	24.83	25.05	1	2	2
1418	44	23.46	1	1	0	0	5.32	15.67	0.957	<15.00	1	29.05	2	1.17	33.08	34.25	3	3	3
2826	54	21.31	1	1	0	0	5	13.15	0.569	<15.00	1	36.04	2	0.56	26.63	27.19	2	2	2
4931	53	28.72	1	4A	1	1	5.17	16.7	1.102	<15.00	1	<28.00	1	1.83	51.4	53.23	3	3	3
4779	56	25.62	1	1	0	0	5.32	17.14	1.712	<15.00	1	<28.00	1	0.79	31.9	32.69	2	3	3
2248	51	25.76	1	1	0	0	5.38	14.34	1.835	<15.00	1	29.98	2	0.69	28.44	29.13	2	3	2
405	59	25.39	1	4A	1	1	5.27	14.54	0.591	<15.00	1	35.95	2	1.83	26.35	28.18	3	2	2
4646	46	26.99	1	3	1	0	5.08	15.56	1.3	<15.00	1	37.7	2	1.56	29.05	30.61	3	3	3
2158	48	26.37	1	1	0	0	4.71	14.63	1.714	<15.00	1	29.35	2	0.68	29.78	30.46	2	3	3
3331	48	26.33	1	1	0	0	5.46	21.72	0.722	<15.00	1	<28.00	1	0.4	26.17	26.43	1	2	2
2069	59	25.73	1	3	1	0	5	16.79	1.552	<15.00	1	<28.00	1	1.26	13.59	14.85	3	1	1
2277	49	27.46	1	1	0	0	6.05	16.45	1.832	<15.00	1	38.29	2	2.61	16.34	18.95	3	1	1
2919	59	25.26	1	2	1	0	5.77	15.01	1.079	<15.00	1	33.66	2	0.89	30.29	31.18	2	3	3
4428	51	27.76	1	2	1	0	5.48	18.31	0.412	<15.00	1	<28.00	1	1.27	35.07	36.34	3	3	3
1237	47	28.7	1	1	0	0	5.18	19.2	1.188	<15.00	1	32.61	2	1.59	41.85	43.44	3	3	3
4130	48	24.3	1	2	1	0	5.47	17.38	1.182	<15.00	1	<28.00	1	0.57	20.83	21.4	2	2	2
45	58	24.68	1	1	0	0	5.33	14.83	1.575	<15.00	1	<28.00	1	0.42	23.8	24.22	1	2	2
1963	43	25.4	1	1	0	0	5.74	16.94	1.177	<15.00	1	<28.00	1	2.06	32.95	35.01	3	3	3
5186	55	27.97	1	2	1	0	5.48	16.93	1.196	<15.00	1	29.45	2	0.8	34.36	35.16	2	3	3
1359	51	23.55	1	3	1	0	5.44	13.28	0.776	<15.00	1	34.37	2	0.45	38.97	39.42	1	3	3
262	44	27.14	1	1	0	0	5.73	19.74	1.007	<15.00	1	<28.00	1	0.52	16.16	16.66	2	1	1
2241	58	28.4	1	3	1	0	5.22	18.51	1.396	<15.00	1	<28.00	1	0.4	22.74	22.75	1	2	2
3553	51	22.76	1	1	0	0	5.68	17.02	1.224	<15.00	1	28.72	2	0.57	33.15	33.72	2	3	3
452	52	23.36	1	2	1	0	5.47	20.29	2.256	<15.00	1	33.56	2	0.4	30.03	30.21	1	3	3
4406	52	30.39	1	1	0	0	5.83	13.47	2.549	<15.00	1	<28.00	1	0.59	12.1	12.69	2	1	1
26	48	21.78	1	3	1	0	5.85	14.9	1.207	<15.00	1	<28.00	1	1.41	22.64	24.05	3	2	2
3356	40	25.65	1	1	0	0	5.18	14.59	1.761	<15.00	1	32.3	2	0.56	19	19.56	2	1	1
4766	56	26	1	4A	1	1	5.81	15.25	2.055	<15.00	1	<28.00	1	1.16	28.66	29.82	3	3	2
4340	38	34.15	1	3	1	0	5.38	18.66	1.297	<15.00	1	<28.00	1	0.4	25.19	25.19	1	2	2
4760	43	24.45	1	3	1	0	5.06	13.4	1.708	<15.00	1	28.76	2	0.47	20.3	20.77	1	2	2
1576	47	30.12	1	3	1	0	4.33	17.64	1.876	<15.00	1	<28.00	1	0.48	33.52	34	1	3	3
847	42	25.18	1	3	1	0	4.85	17.4	1.266	<15.00	1	44.89	2	1.76	21.01	22.77	3	2	2
4423	51	32.66	1	2	1	0	6.14	15.41	2.257	<15.00	1	56.07	2	1.37	20.72	22.09	3	2	2
3065	48	27.78	1	1	0	0	5.48	15.88	0.931	<15.00	1	<28.00	1	0.4	28.93	29.18	1	3	2
1075	46	19.05	1	1	0	0	4.39	18.83	1.37	<15.00	1	<28.00	1	1.92	28.63	30.55	3	3	3
3957	56	22.84	1	1	0	0	5.75	17.27	0.967	<15.00	1	32.96	2	2.61	14.44	17.05	3	1	1
1884	43	28.74	1	2	1	0	5.7	19.43	1.689	<15.00	1	<28.00	1	0.4	40.32	40.33	1	3	3
374	58	27.99	1	3	1	0	5.15	17.67	1.532	<15.00	1	<28.00	1	0.94	20.37	21.31	2	2	2
4549	46	26.02	1	3	1	0	5.03	16.45	0.89	<15.00	1	<28.00	1	0.4	41.54	41.6	1	3	3
2384	53	26.81	1	3	1	0	5.89	16.74	0.733	<15.00	1	<28.00	1	0.64	30.85	31.49	2	3	3
553	35	22.99	1	1	0	0	5.52	15.68	0.969	<15.00	1	<28.00	1	0.4	25.56	25.78	1	2	2
3486	58	23.88	1	3	1	0	5.27	15.54	1.225	<15.00	1	<28.00	1	14.6	12.99	27.59	3	1	2
2114	42	30.46	1	1	0	0	4.66	15.33	1.702	<15.00	1	43.92	2	0.4	20.2	20.29	1	2	2
4285	46	20.55	1	3	1	0	5.2	17.14	1.672	<15.00	1	29.65	2	0.97	21.33	22.3	2	2	2
2059	46	25.99	1	3	1	0	5.06	15.66	1.816	<15.00	1	<28.00	1	1.22	24.79	26.01	3	2	2
1207	49	26.12	1	1	0	0	5.24	14.87	4.257	<15.00	1	<28.00	1	0.59	8.91	9.5	2	1	1
2233	53	25.71	1	3	1	0	4.78	17.33	0.573	<15.00	1	<28.00	1	0.54	43.18	43.72	2	3	3
4582	57	22.47	1	4A	1	1	5.49	15.93	2.454	<15.00	1	<28.00	1	0.47	11.99	12.46	1	1	1
954	52	29.7	1	4A	1	1	5.24	17.91	1.242	<15.00	1	<28.00	1	1.7	28.3	30	3	3	3
2312	56	24.68	1	2	1	0	5.22	16.55	1.334	<15.00	1	<28.00	1	1.13	32.01	33.14	3	3	3
909	42	28.74	1	4A	1	1	6.05	20.66	1.544	<15.00	1	33.91	2	0.76	14.33	15.09	2	1	1
2390	40	28.7	1	1	0	0	5.07	17.87	3.63	16.44	2	32.83	2	0.4	18.79	19.19	1	1	1
3703	50	26.57	1	1	0	0	4.84	17.2	1.424	<15.00	1	<28.00	1	0.4	14.84	15.24	1	1	1
4770	41	20.42	1	1	0	0	4.92	19.53	0.9	<15.00	1	<28.00	1	0.4	20.02	20.12	1	2	2
169	48	22.59	1	1	0	0	5.51	17.29	2.343	<15.00	1	<28.00	1	0.48	25.55	26.03	1	2	2
2378	47	28.03	1	1	0	0	5.45	14.71	1.079	<15.00	1	29.12	2	0.4	19.94	20.3	1	2	2
1507	58	23.51	1	3	1	0	5.03	18.76	0.866	<15.00	1	<28.00	1	0.4	20.29	20.62	1	2	2
63	44	22.99	1	2	1	0	4.95	15.6	2.606	<15.00	1	35.81	2	0.4	29.82	30.21	1	3	3
4377	52	26.67	1	2	1	0	5.9	15.55	3.651	<15.00	1	28.94	2	1.13	39.03	40.16	3	3	3
3965	50	31.52	1	3	1	0	5.54	14.34	2.646	<15.00	1	<28.00	1	0.41	10.52	10.93	1	1	1
4133	51	28.72	1	4A	1	1	5.32	16.23	1.323	<15.00	1	32.52	2	0.61	11.75	12.36	2	1	1
209	52	24	1	3	1	0	4.6	17.66	1.03	<15.00	1	<28.00	1	0.75	19.17	19.92	2	2	1
4642	50	22.72	1	3	1	0	5.45	18.74	2.108	17.87	2	<28.00	2	1.07	21.34	22.41	3	2	2
1496	42	29.04	1	2	1	0	5.42	19.3	1.84	<15.00	1	35.18	2	2.87	17.81	20.68	3	1	2
1984	52	25.25	1	1	0	0	5.16	15.1	0.723	<15.00	1	34.02	2	0.4	39.07	39.42	1	3	3
3918	49	25.95	1	3	1	0	5.01	13.63	1.19	<15.00	1	<28.00	1	0.55	35.45	36	2	3	3
5072	59	30.48	1	1	0	0	4.58	17.25	1.574	<15.00	1	<28.00	1	0.4	17.65	17.68	1	1	1
2662	48	22.6	1	1	0	0	5.25	16.58	1.871	<15.00	1	30.85	2	0.75	34.19	34.94	2	3	3
5097	58	28.08	1	3	1	0	5.36	16.03	1.349	<15.00	1	<28.00	1	0.4	24.08	24.11	1	2	2
4932	42	23.1	1	1	0	0	5.66	15.6	0.693	<15.00	1	32.63	2	0.4	30.2	30.38	1	3	3
4418	47	22.32	1	3	1	0	5.26	16.3	1.344	<15.00	1	30.57	2	2.96	39.71	42.67	3	3	3
3835	47	25.61	1	3	1	0	4.85	14.56	0.948	<15.00	1	<28.00	1	0.4	23.12	23.44	1	2	2
3327	44	27.46	1	2	1	0	6.04	15.9	1.022	<15.00	1	<28.00	1	0.4	30.88	31.27	1	3	3
734	39	23.04	1	3	1	0	5.39	17.94	0.772	<15.00	1	38.43	2	1.74	37.18	38.92	3	3	3
4390	56	30.49	1	1	0	0	5.06	15.71	1.271	<15.00	1	<28.00	1	0.57	12.63	13.2	2	1	1
1548	50	22.32	1	1	0	0	5.47	14.11	0.763	<15.00	1	28.58	2	0.83	15.36	16.19	2	1	1
243	51	26.81	1	3	1	0	5.63	14.34	1.547	<15.00	1	<28.00	1	0.4	16.87	17.03	1	1	1
4847	50	28.37	1	1	0	0	5.66	14.76	0.808	<15.00	1	30.94	2	0.4	30.18	30.32	1	3	3
43	51	29.07	1	1	0	0	5.89	17.23	1.28	<15.00	1	32.38	2	1.31	24.14	25.45	3	2	2
3209	50	29.75	1	3	1	0	4.75	16.23	2.814	<15.00	1	<28.00	1	1.51	29.24	30.75	3	3	3
3345	53	26.47	1	2	1	0	5.4	17.34	1.337	<15.00	1	28.69	2	2.24	15.08	17.32	3	1	1
4027	57	23.6	1	4A	1	1	5.77	18.46	1.758	<15.00	1	29.29	2	0.4	10.84	10.99	1	1	1
345	56	21.95	1	4A	1	1	5.34	15.41	3.159	<15.00	1	<28.00	1	0.81	22.37	23.18	2	2	2
4218	35	25.83	1	1	0	0	5.45	16.49	0.499	<15.00	1	39.03	2	0.41	38.44	38.85	1	3	3
3307	45	24.96	1	1	0	0	4.73	15.14	2.576	<15.00	1	36.5	2	1.5	30.83	32.33	3	3	3
5250	54	27.17	1	3	1	0	4.94	14.45	1.321	<15.00	1	<28.00	1	1.17	21.23	22.4	3	2	2
4817	58	27.55	1	2	1	0	5.55	16.85	0.627	<15.00	1	<28.00	1	1.4	36.43	37.83	3	3	3
2544	56	32.3	1	1	0	0	5.76	16.86	1.147	<15.00	1	<28.00	1	0.55	13.07	13.62	2	1	1
2046	48	32.19	1	1	0	0	4.86	16.91	1.023	<15.00	1	36.29	2	1.54	29.45	30.99	3	3	3
982	59	24.97	1	4A	1	1	5	17.06	0.56	<15.00	1	32.69	2	1.27	26.64	27.91	3	2	2
695	57	24.02	1	1	0	0	4.85	15.15	1.955	<15.00	1	<28.00	1	0.4	11.12	11.29	1	1	1
660	49	22.23	1	1	0	0	5.74	14.48	0.625	<15.00	1	<28.00	1	0.65	12.44	13.09	2	1	1
3224	38	22.92	1	1	0	0	4.9	15.64	1.739	<15.00	1	<28.00	1	3.03	22.45	25.48	3	2	2
2135	56	24.8	1	3	1	0	5.77	15.38	0.987	<15.00	1	33.6	2	0.4	27.41	27.77	1	3	2
3833	56	23.45	1	1	0	0	5.08	16.45	1.255	<15.00	1	<28.00	1	2.14	16.9	19.04	3	1	1
2002	50	24.19	1	1	0	0	5.97	17.9	1.744	<15.00	1	36.8	2	0.9	23.96	24.86	2	2	2
637	58	25.15	1	1	0	0	4.64	15.45	1.414	<15.00	1	<28.00	1	0.4	33.92	34.29	1	3	3
3489	53	23.46	1	3	1	0	5.86	19.39	1.674	<15.00	1	<28.00	1	1.94	25.01	26.95	3	2	2
4379	48	23.41	1	3	1	0	5.35	15.51	0.676	<15.00	1	28.96	2	0.62	18.01	18.63	2	1	1
4447	49	24.28	1	1	0	0	5.33	16.47	1.805	<15.00	1	32.14	2	0.87	32.27	33.14	2	3	3
2572	58	21.45	1	1	0	0	5.57	20.33	0.822	16.93	2	41.35	2	0.64	35.68	36.32	2	3	3
2791	48	27.43	1	3	1	0	5.37	17.78	1.65	<15.00	1	<28.00	1	0.4	18.44	18.55	1	1	1
2441	54	27.4	1	3	1	0	5.05	17.18	0.908	<15.00	1	<28.00	1	1.17	18.52	19.69	3	1	1
2208	56	26.06	1	3	1	0	5.23	16.79	1.743	<15.00	1	<28.00	1	1.6	18.56	20.16	3	1	2
564	55	22.04	1	3	1	0	4.98	13.63	1.68	<15.00	1	<28.00	1	0.55	9.95	10.5	2	1	1
2694	57	25.83	1	3	1	0	5.3	16.26	0.986	<15.00	1	29.5	2	1.15	41.3	42.45	3	3	3
189	46	24.3	1	1	0	0	5.05	17.35	1.15	<15.00	1	<28.00	1	1.28	4.01	5.29	3	1	1
1758	50	25.5	1	2	1	0	5.64	16.79	0.485	<15.00	1	<28.00	1	2.76	30.78	33.54	3	3	3
395	49	32.85	1	3	1	0	5.08	12.89	1.86	<15.00	1	30.47	2	0.4	13.27	13.37	1	1	1
1833	48	25.14	1	4A	1	1	5.37	14.87	1.577	<15.00	1	<28.00	1	1.03	22.66	23.69	3	2	2
1355	59	24.86	1	4A	1	1	5.34	17.76	2.917	<15.00	1	30.97	2	1.63	32.97	34.6	3	3	3
4261	55	27.76	1	4A	1	1	5.78	24.14	1.039	<15.00	1	28.59	2	1.43	30.23	31.66	3	3	3
1138	51	28.09	1	3	1	0	4.93	17.18	1.322	<15.00	1	<28.00	1	0.4	12.06	12.44	1	1	1
5297	54	28.37	1	1	0	0	5.37	14.58	1.34	<15.00	1	30.62	2	0.95	13.66	14.61	2	1	1
1543	46	24	1	4A	1	1	5.13	15.11	0.694	<15.00	1	58.53	2	0.74	13.99	14.73	2	1	1
4635	57	24.82	1	3	1	0	5.54	17.96	0.961	<15.00	1	<28.00	1	1.53	21.45	22.98	3	2	2
1430	53	20.6	1	3	1	0	5.66	16.27	0.993	<15.00	1	<28.00	1	1.77	32.19	33.96	3	3	3
2890	58	21.3	1	1	0	0	5.55	12.87	1.353	<15.00	1	28.11	2	0.4	15.25	15.44	1	1	1
4202	43	28.09	1	3	1	0	5.88	17.92	1.73	<15.00	1	<28.00	1	0.4	32.27	32.6	1	3	3
4864	58	23.63	1	2	1	0	5.08	16.25	1.253	<15.00	1	<28.00	1	0.4	20.09	20.11	1	2	2
2503	58	25.69	1	3	1	0	5.83	18.6	1.817	<15.00	1	38.73	2	1.91	30.65	32.56	3	3	3
1781	59	20.55	1	1	0	0	5.46	13.54	1.679	<15.00	1	<28.00	1	1.52	29.56	31.08	3	3	3
150	46	31.67	1	4A	1	1	5.62	15.88	0.674	<15.00	1	29.43	2	0.4	8.44	8.81	1	1	1
1874	37	23.94	1	3	1	0	4.38	19.26	0.957	<15.00	1	30.37	2	2.03	22.59	24.62	3	2	2
736	58	24.77	1	1	0	0	5.32	16.61	1.054	26.43	2	<28.00	2	0.53	31.2	31.73	2	3	3
771	51	20.57	1	1	0	0	4.98	14.55	1.761	<15.00	1	<28.00	1	0.77	33.27	34.04	2	3	3
3234	45	27.34	1	1	0	0	4.84	18.35	2.925	<15.00	1	<28.00	1	1.65	14.99	16.64	3	1	1
2742	51	25.65	1	1	0	0	6.02	17.09	1.134	<15.00	1	<28.00	1	0.58	20.21	20.79	2	2	2
1381	50	22.66	1	1	0	0	6.22	18.37	2.042	<15.00	1	30.64	2	0.4	21.92	22.18	1	2	2
4601	43	20.44	1	1	0	0	4.14	14.54	0.779	<15.00	1	<28.00	1	0.4	25.21	25.61	1	2	2
5245	34	32.36	1	1	0	0	5.12	13.1	1.57	<15.00	1	<28.00	1	0.4	21.76	21.9	1	2	2
3046	38	26.75	1	2	1	0	5.91	17.51	1.716	<15.00	1	<28.00	1	0.4	21.21	21.52	1	2	2
4239	49	24.9	1	1	0	0	5.44	15.78	1.904	<15.00	1	<28.00	1	0.66	22.44	23.1	2	2	2
1620	54	25.26	1	2	1	0	5.78	15.47	1.118	<15.00	1	<28.00	1	0.55	36.41	36.96	2	3	3
5150	50	28.71	1	3	1	0	5.54	15.81	1.521	<15.00	1	37.01	2	0.4	25.47	25.83	1	2	2
2072	52	25.98	1	3	1	0	5.16	16.34	0.818	<15.00	1	<28.00	1	0.4	39.8	40	1	3	3
633	58	25.06	1	3	1	0	6.11	16.63	0.571	<15.00	1	<28.00	1	1.3	28.97	30.27	3	3	3
269	46	27.17	1	1	0	0	5.3	15.45	0.894	<15.00	1	35.13	2	0.74	40.28	41.02	2	3	3
1638	35	22.86	1	1	0	0	5.79	18.95	1.854	<15.00	1	<28.00	1	2	27.93	29.93	3	3	2
1082	55	24.22	1	1	0	0	5.96	17.6	1.873	<15.00	1	<28.00	1	0.4	29.7	29.75	1	3	2
4735	59	32.83	1	2	1	0	5.03	18.51	1.358	<15.00	1	<28.00	1	1.16	21.38	22.54	3	2	2
1440	35	23.78	1	1	0	0	6.01	16.27	1.209	17.27	2	<28.00	2	2.19	34.09	36.28	3	3	3
4496	56	28.37	1	2	1	0	4.92	13.61	3.579	<15.00	1	<28.00	1	0.87	20.04	20.91	2	2	2
3013	50	24.82	1	1	0	0	5.65	17.22	1.877	<15.00	1	32.83	2	0.45	33.72	34.17	1	3	3
1610	48	27.99	1	1	0	0	5.65	11.21	3.25	<15.00	1	<28.00	1	1.03	29.05	30.08	3	3	3
1062	49	24.34	1	2	1	0	4.76	15.86	1.571	<15.00	1	<28.00	1	1.73	14.15	15.88	3	1	1
411	50	26.67	1	3	1	0	5.82	16.67	0.87	16.82	2	<28.00	2	0.4	18.08	18.48	1	1	1
123	58	30.04	1	1	0	0	5.05	13.08	0.943	<15.00	1	<28.00	1	0.77	31.24	32.01	2	3	3
376	42	29.91	1	2	1	0	5.28	17.6	1.004	<15.00	1	29.86	2	1.62	28.65	30.27	3	3	3
1031	55	30.69	1	4B	1	1	5.22	14.34	1.835	23.32	2	<28.00	2	1.11	18.56	19.67	3	1	1
3642	44	20.53	1	1	0	0	4.55	15.44	1.004	<15.00	1	40.15	2	3.17	14.65	17.82	3	1	1
3518	46	29.35	1	1	0	0	4.72	12.07	0.876	<15.00	1	<28.00	1	0.4	22.48	22.83	1	2	2
1076	34	34.82	1	1	0	0	5.45	16.63	1.232	21.35	2	28.39	2	1.76	22.19	23.95	3	2	2
3249	52	26.86	1	2	1	0	5.27	16.05	1.376	<15.00	1	<28.00	1	0.44	11.28	11.72	1	1	1
2762	56	19.94	1	4A	1	1	4.91	13.65	1.389	<15.00	1	<28.00	1	0.8	11.03	11.83	2	1	1
3233	50	27.68	1	1	0	0	5.75	15.23	1.575	<15.00	1	28.41	2	0.76	19.38	20.14	2	2	2
4013	50	30.41	1	2	1	0	6.31	18.86	1.052	<15.00	1	29.78	2	0.43	18.75	19.18	1	1	1
2797	55	23.23	1	3	1	0	5.04	18.36	1.457	<15.00	1	<28.00	1	0.4	29.39	29.66	1	3	2
4020	43	33.51	1	1	0	0	5.69	16.85	3.118	<15.00	1	<28.00	1	0.55	19.79	20.34	2	2	2
4933	49	27.1	1	2	1	0	5.51	17.1	1.591	<15.00	1	30.5	2	0.75	24.44	25.19	2	2	2
5059	59	24.3	1	1	0	0	5.36	16.97	1.506	<15.00	1	37.47	2	1.08	27.05	28.13	3	3	2
580	37	27.44	1	1	0	0	6.01	18.01	1.276	<15.00	1	<28.00	1	0.4	28.09	28.46	1	3	2
1217	40	27.44	1	3	1	0	5.81	15.77	0.691	<15.00	1	41.74	2	1.97	28.14	30.11	3	3	3
4920	47	27.64	1	1	0	0	4.76	19.24	2.642	<15.00	1	<28.00	1	1.11	7.03	8.14	3	1	1
4633	51	25.65	1	1	0	0	5.22	14.75	1.234	<15.00	1	37.92	2	0.75	38.88	39.63	2	3	3
199	50	29.37	1	3	1	0	4.99	19.33	0.909	<15.00	1	<28.00	1	4.8	26.31	31.11	3	2	3
2819	52	26.53	1	1	0	0	4.68	15.09	1.795	<15.00	1	<28.00	1	0.51	17.19	17.7	2	1	1
4108	54	22.5	1	1	0	0	5.51	14.03	2.246	<15.00	1	<28.00	1	0.92	16.24	17.16	2	1	1
5083	53	23.05	1	1	0	0	5.46	13.95	2.061	<15.00	1	32.23	2	0.71	11.58	12.29	2	1	1
4462	51	27.14	1	1	0	0	5.47	14.84	1.602	<15.00	1	32.44	2	1.73	29.48	31.21	3	3	3
1552	41	28.08	1	2	1	0	5.62	17.73	1.232	<15.00	1	<28.00	1	0.56	10.7	11.26	2	1	1
1175	58	27.13	1	3	1	0	5.31	16.07	1.116	<15.00	1	<28.00	1	0.4	16.15	16.39	1	1	1
2620	53	25.35	1	1	0	0	4.82	15.24	1.264	<15.00	1	<28.00	1	0.4	26.76	27.16	1	3	2
2201	57	24.74	1	4A	1	1	5.36	17.18	1.545	<15.00	1	<28.00	1	1.19	20.13	21.32	3	2	2
552	55	26.45	1	2	1	0	5.32	14.7	1.045	<15.00	1	<28.00	1	1.2	25.24	26.44	3	2	2
2753	36	22.72	1	1	0	0	5.05	16.23	1.438	<15.00	1	28.2	2	0.4	33.21	33.43	1	3	3
2962	43	27.41	1	3	1	0	5.96	16.77	1.37	<15.00	1	34.35	2	0.4	11.59	11.72	1	1	1
5214	50	27.16	1	1	0	0	5.31	14.55	1.345	<15.00	1	32.53	2	1.9	28.17	30.07	3	3	3
3857	56	28.04	1	3	1	0	5.53	19.15	1.907	<15.00	1	<28.00	1	1.08	19.81	20.89	3	2	2
2134	47	29.65	1	3	1	0	5.34	14.38	1.117	<15.00	1	<28.00	1	0.84	13.55	14.39	2	1	1
2431	38	23.81	1	1	0	0	4.97	15.88	1.857	<15.00	1	<28.00	1	1.58	26.85	28.43	3	3	2
4348	50	23.84	1	1	0	0	5.3	16.24	1.788	<15.00	1	31.05	2	0.4	19.11	19.19	1	2	1
4887	52	24.77	1	2	1	0	4.96	13.77	1.685	<15.00	1	33.14	2	0.4	21.98	22.04	1	2	2
3273	58	30.78	1	3	1	0	5.4	13.12	1.786	<15.00	1	<28.00	1	0.46	13.37	13.83	1	1	1
1142	43	27.08	1	1	0	0	5.26	15.49	1.257	<15.00	1	<28.00	1	0.4	19.43	19.79	1	2	1
2773	45	24	1	1	0	0	4.67	15.37	1.389	<15.00	1	<28.00	1	1.01	21.1	22.11	3	2	2
2707	35	25.95	1	1	0	0	5.95	13.74	1.528	16.24	2	28.27	2	1.84	39.18	41.02	3	3	3
4039	40	26.32	1	1	0	0	5.97	18.2	0.555	<15.00	1	32.62	2	1.6	29.08	30.68	3	3	3
922	47	25.04	1	2	1	0	4.9	16.95	1.159	<15.00	1	<28.00	1	0.96	26.63	27.59	2	2	2
2398	59	24.49	1	4A	1	1	5.38	19.36	0.874	<15.00	1	31.84	2	0.4	23.39	23.74	1	2	2
3508	43	24.86	1	3	1	0	5.26	15.99	0.436	<15.00	1	33.53	2	0.4	24.51	24.77	1	2	2
941	48	20.69	1	2	1	0	4.6	17.73	0.999	<15.00	1	40.95	2	2.96	26.66	29.62	3	2	2
160	51	27.1	1	1	0	0	6.25	16.9	2.362	<15.00	1	38.74	2	0.74	17.59	18.33	2	1	1
3106	57	22.05	1	2	1	0	5.06	15.55	0.861	<15.00	1	<28.00	1	1.98	23.35	25.33	3	2	2
1699	56	23.05	1	2	1	0	5.44	19.23	2.285	<15.00	1	<28.00	1	0.56	24.77	25.33	2	2	2
165	51	25.34	1	2	1	0	5.78	15.66	0.436	<15.00	1	31.31	2	0.4	32.97	32.97	1	3	3
1033	46	27.13	1	1	0	0	5.77	16.96	1.414	<15.00	1	30.75	2	1.59	19.87	21.46	3	2	2
3107	47	26	1	1	0	0	5.64	13.23	0.679	<15.00	1	<28.00	1	1.7	39.52	41.22	3	3	3
2679	47	25.56	1	1	0	0	6.07	18.56	1.513	<15.00	1	29.99	2	0.75	29.47	30.22	2	3	3
241	59	30.82	1	3	1	0	5.52	17.23	1.706	<15.00	1	<28.00	1	0.94	21.51	22.45	2	2	2
54	41	20.6	1	1	0	0	5.29	19.57	1.273	<15.00	1	28.11	2	0.4	31.61	31.73	1	3	3
2882	56	27.43	1	3	1	0	6.04	20.87	0.416	<15.00	1	40.04	2	0.64	24.94	25.58	2	2	2
2275	42	35.79	1	1	0	0	5.78	17.31	1.22	<15.00	1	<28.00	1	0.4	14.14	14.51	1	1	1
3756	42	22.64	1	1	0	0	5.61	16.85	2.238	<15.00	1	<28.00	1	0.66	19.38	20.04	2	2	2
2063	50	25.59	1	1	0	0	5.04	15.88	1.407	<15.00	1	<28.00	1	0.4	25.45	25.81	1	2	2
711	50	25.21	1	2	1	0	4.49	16.13	1.214	<15.00	1	<28.00	1	2.26	33.68	35.94	3	3	3
2671	56	22.15	1	4A	1	1	5.03	18.8	1.58	<15.00	1	<28.00	1	1.28	8.04	9.32	3	1	1
2543	38	24.86	1	3	1	0	5.29	17.28	0.884	<15.00	1	39.33	2	0.57	26.44	27.01	2	2	2
1403	53	25.26	1	3	1	0	5.2	16.71	0.759	<15.00	1	<28.00	1	1.26	23.21	24.47	3	2	2
5328	53	26	1	1	0	0	4.58	17.42	1.212	<15.00	1	<28.00	1	1.54	11.54	13.08	3	1	1
1583	39	26.26	1	2	1	0	5.61	16.2	0.828	<15.00	1	<28.00	1	0.4	25.32	25.66	1	2	2
4136	55	25.53	1	4A	1	1	5.27	15.91	1.029	<15.00	1	<28.00	1	0.58	19.3	19.88	2	2	1
4165	38	20.99	1	1	0	0	5.33	15.7	1.778	<15.00	1	36.03	2	3.09	25.04	28.13	3	2	2
4149	43	28.72	1	1	0	0	5.33	15.75	1.046	<15.00	1	<28.00	1	0.4	13.04	13.44	1	1	1
2930	46	23.8	1	1	0	0	4.41	13.93	0.413	<15.00	1	<28.00	1	0.43	36.92	37.35	1	3	3
1023	51	24.86	1	4A	1	1	5.75	20.28	1.277	<15.00	1	<28.00	1	0.4	7.71	7.95	1	1	1
3874	46	27.04	1	2	1	0	5.7	14.99	0.718	<15.00	1	39.19	2	3.71	22.97	26.68	3	2	2
3576	55	21.2	1	2	1	0	5.24	14.93	3.851	<15.00	1	43.23	2	0.93	24.77	25.7	2	2	2
5109	48	29.41	1	4B	1	1	5.93	18.01	1.452	<15.00	1	<28.00	1	0.76	14.16	14.92	2	1	1
2980	51	25.83	1	4B	1	1	5.21	17.56	0.536	52.44	2	<28.00	2	1.97	25.68	27.65	3	2	2
1108	52	25.01	1	2	1	0	4.39	16.49	2.389	<15.00	1	29.53	2	0.52	7.31	7.83	2	1	1
4370	51	24.07	1	3	1	0	4.84	16.61	1.081	<15.00	1	31.46	2	0.57	25.74	26.31	2	2	2
860	58	27.36	1	1	0	0	5.38	14.3	1.877	42.73	2	<28.00	2	0.97	25.29	26.26	2	2	2
2206	56	23.39	1	3	1	0	5.63	18.15	0.752	<15.00	1	<28.00	1	0.44	20.26	20.7	1	2	2
111	42	26.26	1	3	1	0	5.21	16.62	0.5	<15.00	1	41.58	2	1.85	22.2	24.05	3	2	2
4591	42	25.85	1	3	1	0	5.55	15.99	0.834	<15.00	1	<28.00	1	3.05	17.08	20.13	3	1	2
2380	52	22.72	1	3	1	0	5.42	15.74	1.395	<15.00	1	31.9	2	1.61	31.39	33	3	3	3
874	55	27.41	1	3	1	0	5.47	21.57	1.981	<15.00	1	31.72	2	0.4	17.91	17.96	1	1	1
1938	51	26.15	1	3	1	0	5.45	16.36	1.366	<15.00	1	28.62	2	0.68	30.92	31.6	2	3	3
1872	53	30.69	1	1	0	0	4.97	14.54	1.316	<15.00	1	<28.00	1	1.71	21.52	23.23	3	2	2
2278	54	21.63	1	2	1	0	5.28	15.27	0.893	<15.00	1	<28.00	1	0.4	23.03	23.36	1	2	2
1741	37	23.59	1	1	0	0	5.5	17.87	1.229	<15.00	1	30.92	2	1.29	18.98	20.27	3	1	2
4856	36	29.74	1	2	1	0	5.3	15.18	1.439	<15.00	1	<28.00	1	2.71	12.94	15.65	3	1	1
2298	50	20.72	1	2	1	0	6.17	18.48	0.702	<15.00	1	37.51	2	0.4	32.36	32.43	1	3	3
1111	58	21.55	1	1	0	0	4.71	19.74	0.83	<15.00	1	30.63	2	0.87	19.72	20.59	2	2	2
4212	41	31.48	1	1	0	0	4.71	14.55	0.865	<15.00	1	<28.00	1	0.4	18.94	19.3	1	1	1
4441	52	28.73	1	2	1	0	5.96	14.02	1.174	<15.00	1	<28.00	1	0.45	24.45	24.9	1	2	2
278	50	24.54	1	3	1	0	5.34	16.98	1.468	<15.00	1	28.05	2	2.19	33.47	35.66	3	3	3
279	52	24.22	1	2	1	0	4.98	15.33	2.643	<15.00	1	<28.00	1	1.17	25.3	26.47	3	2	2
2124	48	31.41	1	2	1	0	4.93	15.15	2.982	<15.00	1	32.76	2	0.73	19.34	20.07	2	2	2
2690	51	26.61	1	2	1	0	4.29	21.1	0.891	<15.00	1	<28.00	1	0.4	19.62	19.96	1	2	1
931	36	25.01	1	1	0	0	5.23	16.16	3.054	<15.00	1	35.59	2	1.55	17.05	18.6	3	1	1
5371	48	30.11	1	2	1	0	5.63	14.39	1.883	<15.00	1	<28.00	1	0.4	8.97	9.16	1	1	1
3412	57	27.14	1	4A	1	1	5.27	16.98	1.715	<15.00	1	30	2	0.84	17.76	18.6	2	1	1
4524	51	27.25	1	2	1	0	5.57	12.49	1.364	<15.00	1	37.39	2	0.54	37.82	38.36	2	3	3
2403	46	23.18	1	2	1	0	5.57	18.58	1.27	<15.00	1	<28.00	1	0.4	14.82	14.86	1	1	1
3543	37	28.73	1	1	0	0	5.41	15.26	1.189	20.3	2	<28.00	2	1.24	29.29	30.53	3	3	3
4778	55	23.84	1	1	0	0	4.84	14.84	0.697	<15.00	1	31.72	2	0.65	29.71	30.36	2	3	3
1134	50	25.01	1	2	1	0	5.56	19.79	2.326	<15.00	1	<28.00	1	1.29	23.8	25.09	3	2	2
156	48	21.39	1	1	0	0	4.86	14.72	0.797	<15.00	1	36.65	2	0.4	14.6	14.6	1	1	1
1750	51	25.65	1	3	1	0	5.32	14.52	0.852	<15.00	1	30.49	2	0.53	23.22	23.74	2	2	2
1868	57	19.16	1	3	1	0	5.02	17	0.748	<15.00	1	49.99	2	3.95	17.44	21.39	3	1	2
4296	41	24.68	1	3	1	0	4.69	16.49	1.647	<15.00	1	28.57	2	0.47	30.32	30.79	1	3	3
2056	52	27.78	1	3	1	0	5.15	14.97	1.306	<15.00	1	<28.00	1	0.99	13.7	14.69	3	1	1
336	49	27.41	1	4A	1	1	5.93	18.83	0.456	<15.00	1	<28.00	1	0.84	16.09	16.93	2	1	1
5106	49	25.13	1	2	1	0	5.2	17.29	1.523	<15.00	1	45.2	2	0.4	45.99	46.37	1	3	3
1230	49	26.09	1	1	0	0	4.68	15.29	1.302	<15.00	1	<28.00	1	0.86	28.47	29.33	2	3	2
934	38	25	1	2	1	0	5.98	17.91	2.971	<15.00	1	<28.00	1	0.46	22.64	23.1	1	2	2
88	48	27.08	1	1	0	0	5.75	16.63	1.164	<15.00	1	<28.00	1	1.12	36.33	37.45	3	3	3
324	52	32.72	1	1	0	0	5.18	17.63	1.826	<15.00	1	<28.00	1	3.45	18.38	21.83	3	1	2
728	59	25.59	1	3	1	0	4.93	18.3	3.26	<15.00	1	29.28	2	0.96	24.17	25.13	2	2	2
4278	43	26.3	1	1	0	0	5.56	16.87	1.039	<15.00	1	33.84	2	4.01	20.95	24.96	3	2	2
2692	36	24.21	1	1	0	0	3.81	16.54	0.425	<15.00	1	<28.00	1	1.81	25.2	27.01	3	2	2
1974	49	21.8	1	2	1	0	5.4	15.51	0.741	<15.00	1	<28.00	1	0.56	29.55	30.11	2	3	3
408	42	26.33	1	1	0	0	6.04	17.46	1.231	<15.00	1	37.86	2	0.4	22.73	22.98	1	2	2
2633	47	22.32	1	1	0	0	4.68	14.47	0.849	<15.00	1	<28.00	1	1.07	20.81	21.88	3	2	2
1041	49	26.15	1	4A	1	1	5.98	15.42	0.564	<15.00	1	<28.00	1	0.75	19.83	20.58	2	2	2
2320	42	30.85	1	1	0	0	5.36	16.65	1.119	<15.00	1	<28.00	1	0.4	14.69	14.76	1	1	1
4426	36	21.67	1	1	0	0	5.8	17.94	0.803	<15.00	1	<28.00	1	2.02	29.59	31.61	3	3	3
4131	50	27.73	1	1	0	0	5.33	17.52	1.355	<15.00	1	31.56	2	1.7	13.43	15.13	3	1	1
878	46	23.94	1	1	0	0	5.41	15.95	1.433	<15.00	1	<28.00	1	0.94	30.85	31.79	2	3	3
4517	43	26	1	1	0	0	5.23	16.8	0.838	22.65	2	<28.00	2	2.12	16.61	18.73	3	1	1
1003	34	24.97	1	1	0	0	5.67	16.97	2.257	<15.00	1	<28.00	1	0.4	32.66	33.04	1	3	3
4306	46	24.39	1	1	0	0	4.88	16.04	1.07	40.49	2	43.77	2	0.4	22.6	22.91	1	2	2
3589	45	26.53	1	1	0	0	5.03	21.54	0.689	<15.00	1	<28.00	1	0.57	15.07	15.64	2	1	1
3892	50	22.6	1	3	1	0	5.89	15.89	1.093	<15.00	1	49.3	2	0.4	37.42	37.77	1	3	3
845	51	26.03	1	2	1	0	5.26	15.22	1.77	<15.00	1	37.14	2	0.4	22.65	22.67	1	2	2
5149	51	23.18	1	2	1	0	4.08	15.17	1.615	<15.00	1	<28.00	1	0.68	13.46	14.14	2	1	1
5246	51	22.06	1	3	1	0	4.64	15.14	1.485	<15.00	1	<28.00	1	0.65	20.56	21.21	2	2	2
4382	59	29.76	1	2	1	0	5.65	17.6	1.816	<15.00	1	33.35	2	0.4	16.13	16.43	1	1	1
2177	49	26.09	1	4B	1	1	6.23	19.04	1.916	<15.00	1	<28.00	1	0.49	22.35	22.84	2	2	2
1998	52	23.72	1	3	1	0	5.26	21.13	1.422	<15.00	1	35.88	2	1.46	12.33	13.79	3	1	1
2195	56	29.28	1	1	0	0	5.26	17.01	1.578	<15.00	1	<28.00	1	1.04	22.57	23.61	3	2	2
4973	50	24.22	1	4B	1	1	5.22	14.74	1.752	<15.00	1	35.05	2	0.79	20.67	21.46	2	2	2
2005	38	21.71	1	1	0	0	5.25	15.74	1.088	<15.00	1	<28.00	1	0.66	25.83	26.49	2	2	2
1611	56	28.41	1	3	1	0	5.66	16.12	0.829	<15.00	1	<28.00	1	0.54	13.1	13.64	2	1	1
2581	48	24.07	1	1	0	0	5.15	15.69	2.139	<15.00	1	<28.00	1	0.7	23.56	24.26	2	2	2
129	52	20.96	1	1	0	0	5.63	18.15	1.65	<15.00	1	47.81	2	0.4	25.56	25.72	1	2	2
1787	53	23.12	1	1	0	0	5.25	17.24	1.246	<15.00	1	37.05	2	5.19	19	24.19	3	1	2
4614	50	22.59	1	1	0	0	5.03	15.27	1.006	<15.00	1	<28.00	1	1.44	6.51	7.95	3	1	1
393	54	28.73	1	2	1	0	5.21	13.29	1.119	<15.00	1	34.71	2	0.4	29.62	29.69	1	3	2
1424	42	27.94	1	1	0	0	6.04	15.05	1.205	<15.00	1	<28.00	1	0.4	27.38	27.69	1	3	2
298	49	29.06	1	2	1	0	6.27	18.8	1.354	<15.00	1	<28.00	1	2.26	18.32	20.58	3	1	2
4774	57	20.96	1	1	0	0	5.09	13.75	1.983	<15.00	1	28.85	2	0.74	33.75	34.49	2	3	3
1382	57	26.4	1	3	1	0	5.2	18.29	0.788	<15.00	1	<28.00	1	0.79	40.23	41.02	2	3	3
1852	44	28.01	1	1	0	0	5.25	16.72	0.986	<15.00	1	41.8	2	1.45	18.25	19.7	3	1	1
5020	46	21.8	1	2	1	0	5.11	14.17	1.207	<15.00	1	<28.00	1	0.4	32.4	32.77	1	3	3
1152	52	26.26	1	2	1	0	5.59	16.1	3.305	<15.00	1	<28.00	1	0.4	22.88	23.14	1	2	2
2151	54	24.44	1	1	0	0	5.22	14.54	1.903	<15.00	1	<28.00	1	0.4	12.56	12.95	1	1	1
707	49	20.52	1	1	0	0	5.42	13.93	1.388	<15.00	1	29.37	2	1.57	10.33	11.9	3	1	1
511	47	24.34	1	1	0	0	5.91	18.08	1.689	<15.00	1	33.2	2	0.43	22.71	23.14	1	2	2
2873	53	34.33	1	3	1	0	5.13	17.22	1.38	<15.00	1	<28.00	1	0.82	15.23	16.05	2	1	1
4073	36	23.73	1	1	0	0	4.57	13.42	1.601	<15.00	1	<28.00	1	2.08	16.66	18.74	3	1	1
2166	54	27.47	1	4A	1	1	5.17	17.46	2.033	<15.00	1	29.12	2	0.51	16.45	16.96	2	1	1
1924	46	26.81	1	2	1	0	4.73	16.71	0.821	<15.00	1	28.96	2	0.57	11.76	12.33	2	1	1
2632	35	28.4	1	1	0	0	5.58	18.32	2.597	<15.00	1	37.53	2	0.4	15.64	15.86	1	1	1
1218	56	25.95	1	3	1	0	5.24	16.12	0.597	<15.00	1	<28.00	1	1.39	31.89	33.28	3	3	3
4550	50	21.14	1	4A	1	1	5.04	17.65	1.109	<15.00	1	<28.00	1	2.58	16.82	19.4	3	1	1
5155	57	23.42	1	1	0	0	5.78	16	1.264	<15.00	1	<28.00	1	0.4	19.74	19.83	1	2	1
295	58	22.66	1	4A	1	1	5.71	19.29	1.605	<15.00	1	<28.00	1	1.44	18.18	19.62	3	1	1
1180	52	29.68	1	4A	1	1	5.37	13.52	1.018	<15.00	1	34.34	2	0.4	26.97	27.35	1	3	2
4087	45	25.59	1	1	0	0	5.47	15.53	1.442	<15.00	1	41.77	2	0.54	30.39	30.93	2	3	3
5078	49	26.84	1	4A	1	1	4.92	17.71	1.27	<15.00	1	<28.00	1	0.72	12.08	12.8	2	1	1
5384	44	30.78	1	1	0	0	5.22	15.65	1.154	<15.00	1	29.96	2	0.4	17.76	17.77	1	1	1
1228	51	24.16	1	2	1	0	5.46	15.72	0.968	<15.00	1	28.68	2	0.71	33.31	34.02	2	3	3
632	48	23.94	1	1	0	0	5.42	18.02	0.782	<15.00	1	32.68	2	0.49	43.5	43.99	2	3	3
1808	51	22.13	1	2	1	0	5.12	17.57	1.162	<15.00	1	<28.00	1	0.42	26.84	27.26	1	3	2
2230	59	29.65	1	1	0	0	4.83	16.69	1.663	<15.00	1	<28.00	1	1.1	27.23	28.33	3	3	2
1376	50	27.73	1	1	0	0	5.41	12.75	2.282	<15.00	1	<28.00	1	0.79	26.63	27.42	2	2	2
99	55	25.83	1	3	1	0	5.25	13.04	0.91	<15.00	1	32.82	2	0.45	38.42	38.87	1	3	3
3303	46	24.21	1	1	0	0	4.91	14.85	1.546	<15.00	1	<28.00	1	0.52	16.72	17.24	2	1	1
1563	59	20.96	1	3	1	0	5	14.45	0.752	<15.00	1	<28.00	1	0.65	25.1	25.75	2	2	2
3395	55	25.76	1	2	1	0	4.73	17	2.495	<15.00	1	29.58	2	1.8	37.89	39.69	3	3	3
4808	53	23.18	1	1	0	0	4.33	15.99	1.417	<15.00	1	<28.00	1	0.67	15.52	16.19	2	1	1
3296	53	25.28	1	2	1	0	6.27	15.48	0.831	<15.00	1	<28.00	1	1.21	28.19	29.4	3	3	2
4563	37	26.15	1	1	0	0	5.17	16.68	1.904	43.23	2	41.95	2	0.4	28.53	28.55	1	3	2
2721	56	33.95	1	3	1	0	5.37	13.38	1.447	<15.00	1	<28.00	1	0.93	22.63	23.56	2	2	2
713	51	22.14	1	2	1	0	4.81	13.1	1.023	<15.00	1	<28.00	1	2.77	11.17	13.94	3	1	1
4	46	25.28	1	1	0	0	4.69	14.25	0.688	<15.00	1	46.76	2	0.77	14.7	15.47	2	1	1
955	47	26.88	1	3	1	0	4.99	17.19	1.084	<15.00	1	<28.00	1	2.6	23.26	25.86	3	2	2
4848	41	29.05	1	2	1	0	5.53	18	0.953	<15.00	1	<28.00	1	0.59	19.68	20.27	2	2	2
4679	49	28.4	1	2	1	0	4.71	12.57	1.107	<15.00	1	<28.00	1	0.67	17.85	18.52	2	1	1
3583	35	24.91	1	1	0	0	5.75	16.09	0.965	<15.00	1	<28.00	1	0.4	22.01	22.39	1	2	2
2186	34	23.6	1	1	0	0	5.55	16	0.466	<15.00	1	<28.00	1	0.4	26	26.4	1	2	2
2730	51	21.63	1	3	1	0	5.24	16.75	0.627	<15.00	1	<28.00	1	1.79	19.03	20.82	3	1	2
4605	50	24.39	1	1	0	0	5.65	17.65	2.524	<15.00	1	<28.00	1	1.96	20.24	22.2	3	2	2
943	44	21.05	1	1	0	0	5.56	15.95	1.33	<15.00	1	<28.00	1	0.4	46.68	46.78	1	3	3
2942	49	28.37	1	3	1	0	5.49	20.18	0.694	<15.00	1	<28.00	1	0.72	21.49	22.21	2	2	2
2761	56	18.71	1	1	0	0	4.41	14.93	0.886	<15.00	1	<28.00	1	1.52	20.46	21.98	3	2	2
428	51	15.12	1	1	0	0	6.02	17.97	1.691	<15.00	1	<28.00	1	0.71	20.1	20.81	2	2	2
2745	36	29.65	1	3	1	0	5.88	15.44	1.344	<15.00	1	<28.00	1	1.5	27.75	29.25	3	3	2
4420	41	28.41	1	3	1	0	5.66	19.14	1.113	<15.00	1	<28.00	1	3.59	21.99	25.58	3	2	2
2551	47	21.14	1	1	0	0	4.95	18.19	1.259	<15.00	1	<28.00	1	1.61	20.57	22.18	3	2	2
4775	51	25.76	1	1	0	0	5.35	13.27	0.902	<15.00	1	<28.00	1	1.73	22.42	24.15	3	2	2
3793	57	26.85	1	4A	1	1	4.82	16.65	2.294	<15.00	1	36.61	2	1.68	13.82	15.5	3	1	1
329	51	34.72	1	2	1	0	6.23	17.29	1.331	<15.00	1	36.65	2	0.4	39.42	39.62	1	3	3
4265	47	28.06	1	3	1	0	5.23	17.16	1.108	<15.00	1	<28.00	1	0.84	32.35	33.19	2	3	3
611	49	25.91	1	3	1	0	5.24	16.17	1.123	<15.00	1	29.14	2	0.4	26.25	26.59	1	2	2
8	44	31.13	1	1	0	0	6.01	14.55	3.41	<15.00	1	42.45	2	0.4	19.42	19.56	1	2	1
1013	45	20.48	1	2	1	0	5.53	14.34	1.553	<15.00	1	<28.00	1	0.4	31.09	31.17	1	3	3
510	49	22.39	1	1	0	0	5.13	15.22	0.846	<15.00	1	32	2	1.08	38.88	39.96	3	3	3
3750	42	47.36	1	1	0	0	4.79	18.75	1.059	<15.00	1	30.81	2	0.4	10.12	10.39	1	1	1
1362	38	29.34	1	2	1	0	5.31	13.47	1.115	17.17	2	29.78	2	1.68	38.54	40.22	3	3	3
4297	57	28.74	1	1	0	0	4.89	15.07	0.987	<15.00	1	29.91	2	2.6	32.55	35.15	3	3	3
4443	58	28.01	1	1	0	0	4.88	16.73	0.811	<15.00	1	<28.00	1	0.65	14.36	15.01	2	1	1
2603	56	29.76	1	3	1	0	5.51	14.37	1.343	<15.00	1	<28.00	1	0.59	7.71	8.3	2	1	1
4599	49	27.48	1	4A	1	1	4.89	16.62	1.505	<15.00	1	40.3	2	1.25	11.72	12.97	3	1	1
495	47	23.67	1	3	1	0	5.08	14.43	1.803	<15.00	1	<28.00	1	0.56	16.21	16.77	2	1	1
4660	47	28.08	1	1	0	0	5.55	16.54	2.094	<15.00	1	<28.00	1	0.55	17.75	18.3	2	1	1
3988	47	34.54	1	1	0	0	5.38	13.92	1.378	<15.00	1	31.41	2	0.4	19.15	19.55	1	2	1
3402	47	26.64	1	1	0	0	5.17	18.38	0.911	<15.00	1	<28.00	1	0.88	21.66	22.54	2	2	2
5364	46	30.48	1	1	0	0	5.72	19.41	0.925	<15.00	1	32.54	2	1.38	28.82	30.2	3	3	3
4099	43	29	1	3	1	0	5.36	17.42	2.489	<15.00	1	<28.00	1	0.44	24.38	24.82	1	2	2
1284	58	25.5	1	1	0	0	5.84	17.65	1.141	<15.00	1	<28.00	1	0.69	28.59	29.28	2	3	2
1890	54	25.95	1	1	0	0	5.33	16.31	1.285	<15.00	1	<28.00	1	1.81	23.51	25.32	3	2	2
3755	51	27.41	1	3	1	0	5.44	17.34	1.073	<15.00	1	36.73	2	0.68	17.89	18.57	2	1	1
1640	47	24.68	1	3	1	0	5.71	14.1	1.813	<15.00	1	30.48	2	0.51	31.92	32.43	2	3	3
1302	58	33.02	1	1	0	0	5.39	17.85	1.529	<15.00	1	<28.00	1	0.45	14.14	14.59	1	1	1
2156	38	24.86	1	1	0	0	5.11	15.91	1.367	<15.00	1	<28.00	1	2.22	23.16	25.38	3	2	2
1886	58	25.08	1	3	1	0	4.3	17.13	1.373	<15.00	1	<28.00	1	0.53	19.18	19.71	2	2	1
4000	49	23.3	1	4A	1	1	5.3	18.45	0.691	<15.00	1	32.32	2	0.57	10.67	11.24	2	1	1
699	50	25.61	1	3	1	0	5.24	17.73	1.227	<15.00	1	31.86	2	0.98	32.97	33.95	2	3	3
5380	53	25.95	1	1	0	0	5.27	12.99	1	<15.00	1	35.96	2	1.14	18.14	19.28	3	1	1
3227	46	22.57	1	1	0	0	5.41	17.07	1.616	<15.00	1	32.96	2	4.65	11.21	15.86	3	1	1
3544	50	24.22	1	2	1	0	5.56	15.18	3.563	<15.00	1	32.46	2	0.98	27.38	28.36	2	3	2
3003	59	28.71	1	3	1	0	5.2	16.4	2.947	<15.00	1	<28.00	1	0.4	22.01	22.27	1	2	2
4816	57	27.13	1	1	0	0	5.27	17.7	0.683	<15.00	1	31.94	2	1.49	23.11	24.6	3	2	2
4560	52	25.85	1	1	0	0	5.12	14.72	1.237	<15.00	1	30.6	2	0.46	17.98	18.44	1	1	1
3470	40	22.79	1	1	0	0	6.04	14.91	1.007	<15.00	1	36.55	2	1.8	31.38	33.18	3	3	3
4003	38	27.99	1	3	1	0	5.07	18.58	0.981	<15.00	1	<28.00	1	1.81	22.66	24.47	3	2	2
4547	39	21.14	1	1	0	0	6.02	16.87	2.564	<15.00	1	<28.00	1	0.73	13.36	14.09	2	1	1
657	53	26.81	1	1	0	0	5.82	15.16	0.779	<15.00	1	<28.00	1	1.1	19.36	20.46	3	2	2
2288	49	21.45	1	4A	1	1	6.1	15.52	0.989	<15.00	1	<28.00	1	0.4	13.82	13.88	1	1	1
3954	41	28.37	1	1	0	0	5.71	14.92	3.04	<15.00	1	<28.00	1	0.4	25.07	25.41	1	2	2
472	42	26.83	1	3	1	0	6.18	16.22	0.617	<15.00	1	<28.00	1	0.47	13.03	13.5	1	1	1
4009	59	24.16	1	3	1	0	5.33	16.93	1.088	<15.00	1	<28.00	1	0.62	31.87	32.49	2	3	3
4736	49	21.63	1	3	1	0	5.14	15.25	1.839	<15.00	1	<28.00	1	0.66	34.96	35.62	2	3	3
74	54	26.53	1	3	1	0	5.86	17.15	4.232	<15.00	1	<28.00	1	0.73	36.3	37.03	2	3	3
2019	51	25.21	1	2	1	0	6.31	14.85	0.678	20.79	2	<28.00	2	0.69	23.51	24.2	2	2	2
1053	45	25.46	1	3	1	0	5.83	13.57	1.27	<15.00	1	<28.00	1	1.09	13.93	15.02	3	1	1
842	51	29.54	1	4A	1	1	5.56	16.92	2.36	<15.00	1	<28.00	1	0.4	15.6	15.93	1	1	1
3914	43	34.75	1	3	1	0	5.82	18.68	1.484	<15.00	1	<28.00	1	1.8	28.46	30.26	3	3	3
381	56	29.06	1	1	0	0	5.05	16.85	0.858	<15.00	1	<28.00	1	0.56	5.23	5.79	2	1	1
714	53	27.17	1	1	0	0	5.19	16.35	1.305	<15.00	1	29.5	2	0.89	9.24	10.13	2	1	1
3587	57	23.72	1	3	1	0	4.64	16.92	0.614	<15.00	1	36.49	2	0.71	33.23	33.94	2	3	3
2137	43	26.03	1	1	0	0	5.56	16.69	1.41	<15.00	1	<28.00	1	0.4	20.83	21.14	1	2	2
1261	31	19.53	1	2	1	0	5.56	15.91	1.183	<15.00	1	31.27	2	1.26	20.59	21.85	3	2	2
4342	57	25.39	1	4A	1	1	5.3	17.24	1.218	<15.00	1	<28.00	1	0.9	14.19	15.09	2	1	1
4841	57	25.66	1	1	0	0	5.9	14.81	0.677	41.07	2	51.68	2	1.55	52.87	54.42	3	3	3
4935	51	22.32	1	2	1	0	4.88	15.17	2.356	<15.00	1	29.66	2	0.91	13.55	14.46	2	1	1
1837	50	24.51	1	1	0	0	5	13.68	1.292	<15.00	1	29.42	2	2.15	12.58	14.73	3	1	1
1516	38	29.41	1	1	0	0	4.91	18.44	0.733	<15.00	1	33.7	2	0.4	37.18	37.2	1	3	3
2726	49	31.46	1	4A	1	1	5.38	16.66	0.749	<15.00	1	33.14	2	1.75	23.13	24.88	3	2	2
1850	50	28.73	1	3	1	0	5.4	19.65	1.145	<15.00	1	<28.00	1	1.1	7.34	8.44	3	1	1
3741	43	23.89	1	3	1	0	5.09	16.76	1.022	<15.00	1	40.59	2	0.4	39.97	40.1	1	3	3
4799	49	28.73	1	4B	1	1	4.92	20.05	1.017	<15.00	1	28.69	2	0.82	18.65	19.47	2	1	1
4256	45	43.94	1	1	0	0	5.29	15.86	1.254	<15.00	1	<28.00	1	1.88	14.75	16.63	3	1	1
3786	51	26.06	1	3	1	0	5.79	16.88	1.601	<15.00	1	<28.00	1	0.97	19.94	20.91	2	2	2
3693	58	26	1	1	0	0	4.54	13.37	1.796	<15.00	1	<28.00	1	0.72	12.29	13.01	2	1	1
4782	59	24.28	1	4B	1	1	5.65	16.15	0.946	<15.00	1	<28.00	1	0.62	36.73	37.35	2	3	3
3460	46	23.6	1	3	1	0	5.99	19.45	1.024	<15.00	1	37.33	2	0.53	24.13	24.66	2	2	2
5125	44	25.82	1	4C	1	1	5.61	18.61	1.016	<15.00	1	<28.00	1	0.83	33.31	34.14	2	3	3
3598	44	31.17	1	3	1	0	5.85	14.84	1.445	<15.00	1	28.33	2	0.47	17.07	17.54	1	1	1
1463	54	25.1	1	1	0	0	4.8	12.73	0.985	<15.00	1	48.73	2	1.44	33.21	34.65	3	3	3
586	51	21.56	1	3	1	0	4.56	16.46	1.715	<15.00	1	<28.00	1	0.4	30.63	30.99	1	3	3
1694	56	27.72	1	1	0	0	5.41	14.71	2.212	<15.00	1	<28.00	1	0.5	32.44	32.94	2	3	3
2073	43	31.05	1	1	0	0	5.28	16.48	1.019	17.82	2	<28.00	2	2.33	37.11	39.44	3	3	3
4044	44	31.6	1	4A	1	1	5.58	16.73	0.734	<15.00	1	<28.00	1	0.54	14.68	15.22	2	1	1
4026	56	27.15	1	3	1	0	5.34	16.9	0.544	16.3	2	<28.00	2	0.62	16.2	16.82	2	1	1
1060	52	28.73	1	1	0	0	5.25	15.53	0.677	<15.00	1	<28.00	1	1.22	30.67	31.89	3	3	3
271	49	23.41	1	1	0	0	4.95	15.29	1.596	16.13	2	<28.00	2	0.54	12.23	12.77	2	1	1
423	47	23.12	1	1	0	0	6.02	17.55	1.969	<15.00	1	<28.00	1	0.4	12.49	12.63	1	1	1
3853	50	21.72	1	1	0	0	5.47	17.08	1.58	<15.00	1	31.57	2	1.82	27.09	28.91	3	3	2
4901	45	28.41	1	1	0	0	4.73	15.29	1.745	<15.00	1	<28.00	1	0.6	23.3	23.9	2	2	2
1891	47	28.63	1	1	0	0	5.06	12.54	1.978	<15.00	1	<28.00	1	1.32	19.27	20.59	3	2	2
478	51	19.49	1	4A	1	1	4.7	19.65	1.169	<15.00	1	<28.00	1	0.41	15.73	16.14	1	1	1
1272	51	24.45	1	1	0	0	5.23	14.53	1.624	16.4	2	44.64	2	0.4	34.83	34.98	1	3	3
2388	59	25.15	1	1	0	0	5.9	17.21	1.067	<15.00	1	38.04	2	0.4	28.41	28.66	1	3	2
1340	55	23.24	1	1	0	0	5.14	14.86	3.566	<15.00	1	<28.00	1	0.9	10.58	11.48	2	1	1
4512	49	36.73	1	3	1	0	5.7	17.56	0.989	<15.00	1	<28.00	1	1.19	7.18	8.37	3	1	1
2766	42	25.56	1	1	0	0	5.72	15.29	2.168	19.31	2	<28.00	2	0.88	34.08	34.96	2	3	3
205	57	26.77	1	1	0	0	5.29	15.28	1.055	17.1	2	<28.00	2	0.4	21.55	21.8	1	2	2
2957	54	31.18	1	1	0	0	5.93	16.13	2.079	<15.00	1	<28.00	1	1.29	25.67	26.96	3	2	2
1398	50	23.74	1	3	1	0	6.23	19.84	0.695	<15.00	1	31.36	2	0.97	28.75	29.72	2	3	2
4535	43	17.21	1	1	0	0	6.26	21.84	0.992	<15.00	1	41.71	2	1.61	31.6	33.21	3	3	3
1784	48	24.38	1	1	0	0	5.32	18.1	1.152	<15.00	1	<28.00	1	1.92	13.69	15.61	3	1	1
4129	36	28.37	1	1	0	0	5.56	17	1.333	17.24	2	36.98	2	1.78	16.24	18.02	3	1	1
3671	51	32.98	1	3	1	0	5.55	15.94	0.833	<15.00	1	40.73	2	0.89	18.43	19.32	2	1	1
186	52	22.92	1	3	1	0	5.11	14.59	0.674	<15.00	1	<28.00	1	0.4	9.91	10.09	1	1	1
3855	50	24.9	1	1	0	0	5.15	18.26	1.091	<15.00	1	<28.00	1	1.03	14.26	15.29	3	1	1
744	57	24.8	1	1	0	0	4.91	15.59	3.312	<15.00	1	30.95	2	0.95	21.14	22.09	2	2	2
430	54	22.95	1	3	1	0	5.28	15.56	1.228	<15.00	1	<28.00	1	0.4	21.85	22.15	1	2	2
3501	41	28.38	1	1	0	0	5.69	15.48	2.452	<15.00	1	<28.00	1	4.5	17.91	22.41	3	1	2
2815	55	24.03	1	1	0	0	5.11	14.91	1.319	<15.00	1	33.51	2	0.65	16.05	16.7	2	1	1
3220	42	27.34	1	2	1	0	5.23	19.23	0.994	<15.00	1	29.63	2	0.58	16.33	16.91	2	1	1
3973	54	22.16	1	2	1	0	5.66	16.73	1.061	<15.00	1	31.74	2	0.66	35.28	35.94	2	3	3
340	56	25.22	1	1	0	0	5.1	14.88	0.729	<15.00	1	<28.00	1	0.71	14.59	15.3	2	1	1
509	36	26	1	3	1	0	5.14	13.74	2.187	<15.00	1	48.76	2	0.4	37.15	37.32	1	3	3
843	42	33.57	1	3	1	0	5.18	13.97	1.253	<15.00	1	31.76	2	0.4	14.18	14.56	1	1	1
1964	47	26.96	1	1	0	0	5.05	18.89	3.25	<15.00	1	33.66	2	1.77	12.31	14.08	3	1	1
1448	52	23.38	1	1	0	0	5.38	20.89	0.682	<15.00	1	28.25	2	0.8	13.03	13.83	2	1	1
1859	42	27.34	1	2	1	0	5.84	18.33	1.491	<15.00	1	<28.00	1	0.54	25.14	25.68	2	2	2
745	48	23.12	1	1	0	0	5.45	17.08	1.656	<15.00	1	37.19	2	0.89	36.29	37.18	2	3	3
285	53	24.26	1	3	1	0	5.16	15.01	0.71	<15.00	1	<28.00	1	0.4	29.72	30.03	1	3	3
3426	51	25.95	1	1	0	0	5.51	16.14	3.431	<15.00	1	<28.00	1	5.52	14.75	20.27	3	1	2
620	45	29.05	1	3	1	0	5.12	13.92	2.264	<15.00	1	<28.00	1	2.43	7.89	10.32	3	1	1
4354	51	34.08	1	1	0	0	5.5	15.42	1.036	<15.00	1	<28.00	1	0.52	13.8	14.32	2	1	1
1344	58	26.09	1	3	1	0	5.51	19.34	0.657	<15.00	1	<28.00	1	2.48	37.91	40.39	3	3	3
2180	58	30.39	1	4A	1	1	5.6	15.91	1.857	<15.00	1	<28.00	1	0.46	15.34	15.8	1	1	1
858	56	26	1	1	0	0	5.13	16.43	1.658	<15.00	1	<28.00	1	0.64	27.13	27.77	2	3	2
3443	41	29.76	1	1	0	0	5.64	18.01	1.131	<15.00	1	<28.00	1	2.01	30.53	32.54	3	3	3
1110	50	26.22	1	1	0	0	5.33	15.83	0.938	<15.00	1	35.02	2	0.94	15.34	16.28	2	1	1
827	45	26.88	1	2	1	0	5.08	17.67	0.539	<15.00	1	<28.00	1	0.96	13.55	14.51	2	1	1
3904	50	30.81	1	3	1	0	5.38	17.05	2.126	<15.00	1	28.99	2	0.4	27.19	27.49	1	3	2
2389	51	27.73	1	1	0	0	5.27	17.07	2.903	<15.00	1	<28.00	1	0.4	25.19	25.32	1	2	2
457	42	26.4	1	1	0	0	5.5	15.36	1.102	<15.00	1	<28.00	1	0.96	19.42	20.38	2	2	2
332	42	26.49	1	1	0	0	5.75	15.96	1.32	<15.00	1	<28.00	1	0.4	26.48	26.84	1	2	2
410	45	27.94	1	1	0	0	4.47	18.88	1.192	<15.00	1	35.88	2	0.4	34.86	35.21	1	3	3
3724	46	25.61	1	2	1	0	6.1	15.56	0.682	<15.00	1	<28.00	1	0.4	27.14	27.44	1	3	2
3408	59	27.47	1	2	1	0	5.24	17.38	1.839	<15.00	1	<28.00	1	0.62	17.1	17.72	2	1	1
1804	58	23.94	1	3	1	0	5.27	15.93	2.381	<15.00	1	28.03	2	0.47	8.25	8.72	1	1	1
1836	57	25.66	1	1	0	0	5.83	16.8	1.166	<15.00	1	<28.00	1	0.54	15.76	16.3	2	1	1
5	41	17.3	1	2	1	0	4.83	15.66	1.118	<15.00	1	<28.00	1	0.55	17.51	18.06	2	1	1
532	38	29.89	1	1	0	0	5.07	15.45	0.686	<15.00	1	<28.00	1	1.91	18.89	20.8	3	1	2
3689	49	23.12	1	1	0	0	5.16	13.79	1.766	<15.00	1	33.89	2	0.4	30.37	30.46	1	3	3
3940	49	21.3	1	4B	1	1	5.29	16.17	0.921	<15.00	1	<28.00	1	0.64	23.45	24.09	2	2	2
448	54	29.67	1	3	1	0	5.04	14.62	1.516	<15.00	1	<28.00	1	0.6	13.23	13.83	2	1	1
3156	41	35.1	1	3	1	0	4.94	15.49	0.758	<15.00	1	<28.00	1	0.4	31.53	31.66	1	3	3
109	55	27.08	1	3	1	0	5.56	18.73	1.355	20.55	2	39.66	2	0.4	21.92	22.31	1	2	2
5340	54	23.46	1	2	1	0	5.28	16.71	1.179	<15.00	1	<28.00	1	1.83	18.95	20.78	3	1	2
2078	55	29.41	1	3	1	0	5.16	16.9	0.992	<15.00	1	47.97	2	2.22	15.21	17.43	3	1	1
4909	58	25.31	1	3	1	0	4.61	19.81	1.282	<15.00	1	<28.00	1	0.8	25.31	26.11	2	2	2
4371	58	21.85	1	3	1	0	4.42	16.95	1.156	<15.00	1	<28.00	1	0.44	9.68	10.12	1	1	1
5390	45	24.54	1	2	1	0	5.5	14.01	1.513	<15.00	1	<28.00	1	0.49	20.49	20.98	2	2	2
4701	55	23.74	1	4A	1	1	4.9	18.49	1.145	<15.00	1	30.48	2	0.61	7.07	7.68	2	1	1
2105	50	28.06	1	3	1	0	5.28	17.18	1.301	<15.00	1	<28.00	1	1.71	19.88	21.59	3	2	2
2440	50	28.41	1	4A	1	1	4.42	14.69	1.926	<15.00	1	<28.00	1	1.07	16.58	17.65	3	1	1
4665	50	22.58	1	4C	1	1	5.81	18.84	0.832	<15.00	1	<28.00	1	0.4	36.18	36.37	1	3	3
325	48	27.1	1	3	1	0	5.37	14.68	0.951	<15.00	1	<28.00	1	0.4	28.66	28.92	1	3	2
4836	49	24.58	1	1	0	0	5.21	20.32	0.777	<15.00	1	<28.00	1	0.97	26.42	27.39	2	2	2
3870	40	26.45	1	1	0	0	5.18	18.53	0.955	<15.00	1	37.04	2	1.22	34.52	35.74	3	3	3
2293	46	27.66	1	1	0	0	5.89	18.69	1.233	<15.00	1	31.61	2	0.4	31.02	31.4	1	3	3
3745	45	27.28	1	3	1	0	4.87	16.85	1.297	<15.00	1	<28.00	1	1.57	25.27	26.84	3	2	2
2257	55	28.09	1	4A	1	1	4.9	18.97	0.878	<15.00	1	31.07	2	0.89	17.14	18.03	2	1	1
3068	55	26	1	2	1	0	4.84	13.88	0.983	<15.00	1	32.23	2	0.73	35.89	36.62	2	3	3
3061	42	33.57	1	1	0	0	4.74	15.57	1.418	<15.00	1	35.44	2	0.4	25.55	25.82	1	2	2
2802	60	25.42	1	4A	1	1	5.58	16.62	1.467	<15.00	1	<28.00	1	0.53	9.49	10.02	2	1	1
3176	35	24.45	1	1	0	0	5.08	15.16	1.819	<15.00	1	<28.00	1	0.4	19.76	19.92	1	2	1
3993	47	30.08	1	1	0	0	5.47	17.63	0.492	<15.00	1	28.85	2	1.52	18.96	20.48	3	1	2
4958	57	25.43	1	2	1	0	5.3	17.08	1.078	<15.00	1	32.52	2	2.37	15.86	18.23	3	1	1
2501	51	24.17	1	3	1	0	5.75	18.88	1.528	<15.00	1	39.59	2	2.83	36.02	38.85	3	3	3
879	54	22.2	1	2	1	0	5.2	14.17	2.088	<15.00	1	29.95	2	0.56	30.5	31.06	2	3	3
200	57	25.22	1	4A	1	1	5.38	15.58	1.679	<15.00	1	41.75	2	4.75	20.87	25.62	3	2	2
4881	48	30.86	1	4B	1	1	5.96	15.17	1.054	<15.00	1	<28.00	1	0.9	29.74	30.64	2	3	3
1079	41	31.96	1	3	1	0	6.09	17.78	1.543	<15.00	1	<28.00	1	0.4	14.21	14.42	1	1	1
4643	57	26.42	1	3	1	0	5.56	15.35	1.786	<15.00	1	<28.00	1	0.95	18.91	19.86	2	1	1
2830	51	25.56	1	3	1	0	4.84	12.88	1.58	<15.00	1	35.67	2	0.43	15.79	16.22	1	1	1
1238	43	25.9	1	2	1	0	5.17	16.32	1.896	<15.00	1	<28.00	1	0.4	13.62	13.8	1	1	1
4112	50	26.54	1	1	0	0	5.24	13.96	1.306	<15.00	1	<28.00	1	1	14.86	15.86	3	1	1
2271	38	29.41	1	1	0	0	5.27	17.28	1.237	<15.00	1	31.7	2	1.31	25.7	27.01	3	2	2
4741	52	28.73	1	3	1	0	5.08	13.84	2.282	<15.00	1	40.18	2	4.78	19.55	24.33	3	2	2
1313	50	22.21	1	1	0	0	5.63	15.19	0.934	<15.00	1	<28.00	1	0.4	15.83	15.99	1	1	1
5368	50	23.03	1	3	1	0	5.16	17.08	0.643	<15.00	1	<28.00	1	0.75	14.53	15.28	2	1	1
4339	45	27.44	1	1	0	0	5.45	16.65	2.324	<15.00	1	<28.00	1	0.4	22.13	22.49	1	2	2
4818	51	31.16	1	1	0	0	5.92	18.95	0.888	<15.00	1	<28.00	1	2.71	14.69	17.4	3	1	1
1274	49	26.15	1	1	0	0	5.14	16.21	1.751	<15.00	1	<28.00	1	0.4	13.28	13.62	1	1	1
3074	56	26.53	1	3	1	0	4.57	13.22	0.994	<15.00	1	40.69	2	0.4	26.53	26.83	1	2	2
3533	45	25.64	1	1	0	0	5.25	16.18	0.954	<15.00	1	29.9	2	1.74	14.53	16.27	3	1	1
1839	56	22.59	1	1	0	0	5.9	19.24	1.797	16.89	2	37.69	2	0.53	19.38	19.91	2	2	1
4449	45	27.75	1	3	1	0	5.68	16.5	2.62	<15.00	1	<28.00	1	0.4	20.23	20.55	1	2	2
3731	57	25.14	1	3	1	0	5.71	12.66	1.015	<15.00	1	30.66	2	0.4	31.81	32.1	1	3	3
1178	43	29.75	1	1	0	0	5.33	14.64	1.306	<15.00	1	<28.00	1	0.4	17.36	17.75	1	1	1
107	50	28.41	1	3	1	0	5.66	15.68	1.165	<15.00	1	<28.00	1	0.4	23.78	24.05	1	2	2
4304	53	27.16	1	4A	1	1	5.8	14.25	2.245	<15.00	1	<28.00	1	1.61	14.55	16.16	3	1	1
2956	44	22.72	1	2	1	0	5.8	21.32	0.672	17.15	2	<28.00	2	2.24	34.1	36.34	3	3	3
4705	58	26.67	1	3	1	0	5	17.3	1.619	46.36	2	<28.00	2	0.4	47.33	47.66	1	3	3
195	59	24.98	1	3	1	0	5.75	15.51	2.743	<15.00	1	<28.00	1	0.92	19.84	20.76	2	2	2
1728	53	22.76	1	4B	1	1	4.84	14.44	0.851	<15.00	1	<28.00	1	0.74	26.98	27.72	2	3	2
2376	53	26.83	1	3	1	0	5.15	17.4	1.363	<15.00	1	<28.00	1	0.46	25.31	25.77	1	2	2
1096	42	28.58	1	1	0	0	5.1	13.75	1.158	<15.00	1	<28.00	1	0.4	21.35	21.66	1	2	2
2483	39	24.91	1	1	0	0	5.64	18.16	2.012	<15.00	1	<28.00	1	2.44	25.47	27.91	3	2	2
3024	45	19.62	1	3	1	0	4.89	19.2	1.146	<15.00	1	39.59	2	0.4	38.88	39	1	3	3
1843	41	18.93	1	1	0	0	5.58	17.8	1.18	<15.00	1	<28.00	1	1.99	14.48	16.47	3	1	1
3830	45	24.22	1	1	0	0	5.17	15.76	2.073	<15.00	1	31.3	2	0.47	30.36	30.83	1	3	3
4454	57	28.7	1	4A	1	1	5.64	15.81	1.228	<15.00	1	30.87	2	0.82	17.5	18.32	2	1	1
4962	57	27.73	1	1	0	0	5.46	14.89	2.219	<15.00	1	<28.00	1	0.4	18.02	18.41	1	1	1
208	49	21.72	1	2	1	0	5.77	17.79	0.848	<15.00	1	<28.00	1	0.95	10.07	11.02	2	1	1
94	36	21.36	1	1	0	0	4.95	15.44	1.588	<15.00	1	<28.00	1	0.4	25.78	25.9	1	2	2
1556	44	29.67	1	1	0	0	5.58	18.51	2.446	<15.00	1	32.97	2	2.88	18.26	21.14	3	1	2
2322	57	26.42	1	3	1	0	4.5	15.23	3.697	<15.00	1	<28.00	1	0.72	34.03	34.75	2	3	3
4322	40	22.12	1	3	1	0	5.44	18.51	2.15	<15.00	1	<28.00	1	1.57	29.94	31.51	3	3	3
4666	36	25.25	1	1	0	0	5.53	17.5	1.243	<15.00	1	<28.00	1	2.34	22.83	25.17	3	2	2
2731	45	29.92	1	3	1	0	5.53	16.34	0.94	<15.00	1	<28.00	1	0.4	20.79	21.13	1	2	2
4358	53	20.91	1	1	0	0	5.18	14.72	2.578	<15.00	1	<28.00	1	0.4	13.94	13.99	1	1	1
4552	43	31.77	1	1	0	0	4.87	15.11	1.616	<15.00	1	<28.00	1	0.4	17.27	17.55	1	1	1
3776	54	25.35	1	3	1	0	5.16	18.63	1.312	<15.00	1	40.71	2	2.34	9.09	11.43	3	1	1
300	48	19.11	1	3	1	0	4.85	14.44	1.827	<15.00	1	<28.00	1	0.97	29.21	30.18	2	3	3
2968	48	34.15	1	1	0	0	5.55	14.37	1.062	<15.00	1	<28.00	1	0.46	30.86	31.32	1	3	3
1244	42	21.97	1	1	0	0	5.1	14.03	1.623	<15.00	1	33.33	2	0.63	28.15	28.78	2	3	2
5030	43	32.99	1	1	0	0	5.62	21.86	1.03	<15.00	1	<28.00	1	1.8	29.58	31.38	3	3	3
4510	42	31.57	1	3	1	0	4.62	15.36	2.477	17.44	2	<28.00	2	0.4	24.26	24.63	1	2	2
3171	48	25.65	1	3	1	0	5.06	16.42	0.759	<15.00	1	<28.00	1	0.4	31.39	31.73	1	3	3
1084	51	21.22	1	1	0	0	5.73	16.89	2.034	<15.00	1	29.96	2	1.32	20.28	21.6	3	2	2
3166	58	28.09	1	3	1	0	5.44	14.14	0.869	<15.00	1	<28.00	1	0.78	26.77	27.55	2	3	2
3380	51	31.96	1	3	1	0	5.58	16.2	1.658	<15.00	1	<28.00	1	6.57	18.5	25.07	3	1	2
1132	46	35.86	1	4A	1	1	6.02	15.48	2.289	<15.00	1	<28.00	1	0.93	18.16	19.09	2	1	1
4204	49	19.59	1	4A	1	1	4.6	16.7	0.789	<15.00	1	40.87	2	1.2	26.59	27.79	3	2	2
5215	58	24.93	1	1	0	0	5.13	14.45	1.092	<15.00	1	41.05	2	0.8	29.64	30.44	2	3	3
3674	51	28.21	1	3	1	0	5.3	13.46	1.291	<15.00	1	38.4	2	0.4	20.81	20.87	1	2	2
1553	44	33.66	1	4B	1	1	5.17	16.85	1.068	<15.00	1	<28.00	1	2.14	22.2	24.34	3	2	2
689	52	30.09	1	1	0	0	5.13	17.28	2.013	<15.00	1	<28.00	1	0.78	26.3	27.08	2	2	2
2805	46	28.31	1	1	0	0	5.31	13.24	1.929	<15.00	1	<28.00	1	0.4	13.09	13.4	1	1	1
2785	56	23.94	1	4B	1	1	5.05	14.13	1.415	<15.00	1	<28.00	1	0.87	11.76	12.63	2	1	1
1001	53	24.19	1	3	1	0	4.91	20.15	0.697	<15.00	1	<28.00	1	0.78	40.17	40.95	2	3	3
1303	55	19.36	1	3	1	0	4.84	15.25	0.802	<15.00	1	<28.00	1	0.68	31.51	32.19	2	3	3
1792	41	23.77	1	1	0	0	6.09	17.76	1.904	<15.00	1	<28.00	1	2.36	18.6	20.96	3	1	2
4857	57	30.47	1	1	0	0	5.12	15.44	1.916	<15.00	1	<28.00	1	0.48	21.38	21.86	1	2	2
3834	49	27.43	1	1	0	0	5.27	17.44	2.142	<15.00	1	42.55	2	0.4	9.57	9.86	1	1	1
360	49	23.53	1	1	0	0	5.15	14.77	0.872	<15.00	1	30.27	2	0.4	43.52	43.91	1	3	3
3976	36	26	1	1	0	0	6.07	16.69	1.402	<15.00	1	<28.00	1	1.82	21.18	23	3	2	2
956	55	24.91	1	3	1	0	5.04	15.36	0.785	<15.00	1	<28.00	1	1.82	25.77	27.59	3	2	2
1581	49	24.51	1	1	0	0	5.82	15.79	1.308	<15.00	1	<28.00	1	1.34	23.68	25.02	3	2	2
1696	55	19.72	1	1	0	0	5.52	13.54	2.512	<15.00	1	28.35	2	0.4	17.38	17.77	1	1	1
560	40	22.57	1	1	0	0	4.98	17.25	1.023	<15.00	1	37.59	2	1.6	15.66	17.26	3	1	1
4203	57	28.01	1	1	0	0	5.63	14.29	1.421	<15.00	1	28.35	2	1.66	12.14	13.8	3	1	1
3055	44	21.37	1	1	0	0	5.88	15.83	1.207	<15.00	1	<28.00	1	0.4	13.35	13.36	1	1	1
3769	57	24.31	1	3	1	0	5.51	18.96	0.803	<15.00	1	<28.00	1	0.66	9.32	9.98	2	1	1
1014	35	28.73	1	3	1	0	5.41	16.29	2.774	<15.00	1	35.23	2	0.4	25.81	26.1	1	2	2
621	35	27.12	1	2	1	0	5.51	16.81	1.039	<15.00	1	33.74	2	0.52	17.2	17.72	2	1	1
4703	50	23.12	1	1	0	0	5.44	16.3	1.378	<15.00	1	33.88	2	0.45	19.31	19.76	1	2	1
1777	57	25.98	1	1	0	0	5.35	15.86	0.967	<15.00	1	<28.00	1	0.78	31.77	32.55	2	3	3
763	52	28.31	1	1	0	0	4.94	14.99	0.43	<15.00	1	<28.00	1	0.4	28.97	28.98	1	3	2
4326	49	25.39	1	3	1	0	5.65	16.49	1.232	<15.00	1	<28.00	1	0.58	18.61	19.19	2	1	1
4572	38	18.81	1	1	0	0	5.25	15.41	3.503	<15.00	1	<28.00	1	0.4	47.95	48.06	1	3	3
1860	56	24.17	1	1	0	0	5.66	17.81	0.946	<15.00	1	40.39	2	0.57	35.93	36.5	2	3	3
1399	58	23.84	1	1	0	0	3.92	13.36	1.308	<15.00	1	29.61	2	0.5	35.25	35.75	2	3	3
4177	56	24.22	1	3	1	0	5.44	15.71	1.572	<15.00	1	30.93	2	0.77	30.4	31.17	2	3	3
2832	51	25.15	1	1	0	0	5.53	15.88	2.337	<15.00	1	40.81	2	1.16	17.54	18.7	3	1	1
112	50	23.46	1	3	1	0	4.57	14.5	2.138	28.41	2	45.26	2	0.4	28.71	29	1	3	2
4612	44	29.05	1	2	1	0	5.89	18.54	2.038	<15.00	1	<28.00	1	0.47	23.73	24.2	1	2	2
3404	50	23.18	1	1	0	0	5.05	17.31	2.05	<15.00	1	38.4	2	0.4	40.71	40.91	1	3	3
142	47	21.27	1	2	1	0	5.43	18.51	0.446	<15.00	1	<28.00	1	0.52	26.03	26.55	2	2	2
1765	53	29.22	1	1	0	0	5.48	16.14	1.102	<15.00	1	<28.00	1	0.4	12.71	13.07	1	1	1
1279	48	28.09	1	4A	1	1	5.57	18.27	1.655	<15.00	1	<28.00	1	0.81	23.37	24.18	2	2	2
2835	49	24.58	1	3	1	0	4.99	11.71	2.852	<15.00	1	<28.00	1	1.22	26.99	28.21	3	3	2
4090	39	24.61	1	3	1	0	5.05	12.93	1.18	<15.00	1	<28.00	1	0.4	23.01	23.22	1	2	2
1419	49	30.45	1	4A	1	1	5.6	12.14	0.753	<15.00	1	30.43	2	0.42	17.29	17.71	1	1	1
2818	54	30.32	1	1	0	0	5.94	16.02	1.354	<15.00	1	<28.00	1	0.94	26.47	27.41	2	2	2
2066	46	27.45	1	1	0	0	5.85	16.17	1.372	<15.00	1	<28.00	1	0.46	16.5	16.96	1	1	1
5044	50	25.35	1	1	0	0	5.49	17.4	1.063	<15.00	1	<28.00	1	0.61	21.59	22.2	2	2	2
3522	38	21.72	1	1	0	0	5.45	15.58	1.566	<15.00	1	34.28	2	0.4	27	27.3	1	3	2
231	50	24.96	1	2	1	0	5.11	13.9	1.208	<15.00	1	38.95	2	0.95	17.7	18.65	2	1	1
5251	49	24.68	1	1	0	0	5.28	15.4	1.009	<15.00	1	<28.00	1	1.45	27.19	28.64	3	3	2
5207	59	18.47	1	3	1	0	5.11	17.06	1.292	<15.00	1	33.55	2	0.66	34.02	34.68	2	3	3
60	55	22.72	1	4A	1	1	4.68	14.47	1.502	<15.00	1	28.81	2	0.99	25.14	26.13	3	2	2
2332	49	29.59	1	1	0	0	5.48	16.2	0.48	16.03	2	33.24	2	0.65	23.81	24.46	2	2	2
972	56	25.51	1	1	0	0	5.26	15.64	0.686	19.32	2	<28.00	2	0.4	25.81	25.86	1	2	2
2961	48	25.64	1	2	1	0	5.86	20.07	0.471	<15.00	1	29.32	2	0.67	35.85	36.52	2	3	3
4948	58	27.58	1	1	0	0	4.97	18.32	1.367	<15.00	1	<28.00	1	1.08	13.06	14.14	3	1	1
2242	57	24.38	1	3	1	0	5.62	17.95	0.608	<15.00	1	<28.00	1	0.73	20.77	21.5	2	2	2
2640	48	26.73	1	2	1	0	5.39	15.39	0.946	<15.00	1	<28.00	1	1.48	18.88	20.36	3	1	2
5098	48	26.88	1	1	0	0	5.01	13.44	1.053	<15.00	1	<28.00	1	0.54	20.6	21.14	2	2	2
4063	56	23.24	1	3	1	0	5.3	17.44	1.194	<15.00	1	34.28	2	0.54	44.85	45.39	2	3	3
4934	49	27.76	1	1	0	0	5.22	16.44	3.484	<15.00	1	32.4	2	2.1	8.38	10.48	3	1	1
1894	55	23.11	1	3	1	0	5.36	15.23	1.034	<15.00	1	40.31	2	1.21	28.46	29.67	3	3	2
4771	35	26.49	1	1	0	0	4.95	16.94	1.002	<15.00	1	<28.00	1	0.4	32.45	32.82	1	3	3
4658	47	28.4	1	1	0	0	5	17.4	2.258	<15.00	1	<28.00	1	0.4	8.66	8.99	1	1	1
4639	57	30.86	1	1	0	0	5.33	15.94	2.373	<15.00	1	30.54	2	0.4	32.41	32.44	1	3	3
5335	40	18.25	1	1	0	0	5.08	16.72	3.053	<15.00	1	<28.00	1	1.09	24.01	25.1	3	2	2
5171	57	23.74	1	2	1	0	4.61	14.48	1.955	<15.00	1	<28.00	1	0.5	25.28	25.78	2	2	2
5316	58	23.23	1	3	1	0	5.63	14.96	0.532	<15.00	1	29.35	2	0.48	32.95	33.43	1	3	3
3484	58	30.45	1	2	1	0	4.41	12.52	1.363	<15.00	1	<28.00	1	0.4	8.51	8.82	1	1	1
5387	50	32.28	1	1	0	0	4.97	15.24	3.458	<15.00	1	<28.00	1	1.14	7.39	8.53	3	1	1
3649	46	19.05	1	3	1	0	5.46	17.56	0.816	<15.00	1	<28.00	1	1.05	25.31	26.36	3	2	2
4181	56	22.76	1	3	1	0	4.73	14.28	3.325	<15.00	1	<28.00	1	0.71	33.27	33.98	2	3	3
512	44	31.89	1	2	1	0	5.4	20.71	0.412	<15.00	1	33.71	2	1.66	27.66	29.32	3	3	2
1616	36	22.2	1	1	0	0	5.41	17.76	0.65	<15.00	1	<28.00	1	1.4	37.38	38.78	3	3	3
5094	49	29.07	1	2	1	0	5.44	18.13	0.637	<15.00	1	34.83	2	0.4	12.77	13.02	1	1	1
4053	50	16.46	1	2	1	0	5.09	17.08	0.763	17.48	2	<28.00	2	0.4	18.34	18.38	1	1	1
595	51	25.01	1	3	1	0	5.46	18.51	0.694	<15.00	1	<28.00	1	0.4	14.83	15.1	1	1	1
5179	36	29.94	1	3	1	0	5.41	16.24	2.061	<15.00	1	37.25	2	0.46	24.27	24.73	1	2	2
3381	38	35.92	1	2	1	0	4.94	14.15	2.003	<15.00	1	<28.00	1	0.5	13.91	14.41	2	1	1
1232	48	33.74	1	1	0	0	6.17	15.56	1.387	<15.00	1	<28.00	1	0.4	14.8	15.18	1	1	1
1706	36	22.46	1	3	1	0	5.03	17.06	1.593	<15.00	1	<28.00	1	0.4	22.29	22.57	1	2	2
2336	57	24.86	1	3	1	0	4.74	15.47	0.566	<15.00	1	<28.00	1	0.6	19.23	19.83	2	2	1
559	40	29.07	1	1	0	0	5.53	16.42	1.717	<15.00	1	28.34	2	9.1	28.72	37.82	3	3	3
925	48	22.76	2	1	0	0	5.53	16.84	1.005	<15.00	1	30.43	2	0.4	27.69	28.05	1	3	2
2591	47	23.6	2	1	0	0	5.47	16.03	1.948	<15.00	1	<28.00	1	0.4	9.25	9.26	1	1	1
394	56	23.03	2	3	1	0	5.08	15.79	1.262	<15.00	1	<28.00	1	0.51	29.5	30.01	2	3	3
4276	41	25.56	2	2	1	0	5	15.97	0.855	<15.00	1	<28.00	1	3.04	21.72	24.76	3	2	2
66	43	22.78	2	1	0	0	4.55	15.8	1.328	<15.00	1	<28.00	1	0.4	13.36	13.74	1	1	1
2713	55	23.31	2	2	1	0	5.45	14.54	1.071	<15.00	1	<28.00	1	1.24	28.01	29.25	3	3	2
513	57	22.28	2	3	1	0	5.15	20.63	0.838	<15.00	1	<28.00	1	1.37	40.42	41.79	3	3	3
2546	49	23.38	2	1	0	0	5.71	20.1	1.554	<15.00	1	29.68	2	3.6	21.6	25.2	3	2	2
2712	36	33.2	2	1	0	0	5.88	16.8	2.006	<15.00	1	30.69	2	0.43	18.45	18.88	1	1	1
5374	45	27.14	2	3	1	0	5.11	13.39	1.769	<15.00	1	<28.00	1	0.4	33.21	33.49	1	3	3
2674	41	28.08	2	3	1	0	4.95	16.99	1.425	<15.00	1	<28.00	1	1.01	24.23	25.24	3	2	2
4533	59	21.53	2	3	1	0	5.78	18.03	0.709	<15.00	1	<28.00	1	1.33	24.26	25.59	3	2	2
4184	51	24.97	2	1	0	0	5.02	15.85	1.796	<15.00	1	<28.00	1	1.15	10.9	12.05	3	1	1
2740	43	28.39	2	1	0	0	4.91	14.39	2.742	<15.00	1	<28.00	1	1.6	25.03	26.63	3	2	2
2289	45	26.79	2	1	0	0	4.8	12.87	2.735	<15.00	1	<28.00	1	0.4	11.95	12.32	1	1	1
2369	55	27.51	2	2	1	0	5.06	18.43	0.891	<15.00	1	31.22	2	12.93	12.5	25.43	3	1	2
3132	47	23.62	2	2	1	0	5.19	15.03	1.03	<15.00	1	<28.00	1	0.64	22.77	23.41	2	2	2
1697	40	27.4	2	4B	1	1	5.05	18.39	1.275	<15.00	1	40.5	2	2.12	21.58	23.7	3	2	2
4959	52	23.04	2	3	1	0	5.18	16.76	0.956	<15.00	1	40.21	2	0.68	27.17	27.85	2	3	2
5016	50	25.83	2	3	1	0	5.2	15.28	1.104	<15.00	1	36.77	2	0.4	21.82	22.1	1	2	2
2406	45	29.76	2	2	1	0	5.87	16.74	1.267	<15.00	1	<28.00	1	0.4	16.26	16.59	1	1	1
803	35	25.65	2	1	0	0	5.22	16.66	1.184	<15.00	1	<28.00	1	0.64	13.47	14.11	2	1	1
642	37	23.88	2	2	1	0	5.21	14.88	1.012	<15.00	1	42.42	2	1.58	32.32	33.9	3	3	3
4160	44	36.33	2	3	1	0	4.59	13.56	1.96	19.71	2	<28.00	2	1.83	30.75	32.58	3	3	3
3490	57	25.62	2	3	1	0	5.51	17.48	1.054	<15.00	1	<28.00	1	0.4	34.91	35.28	1	3	3
4892	43	28.4	2	2	1	0	4.91	17.15	1.378	<15.00	1	<28.00	1	0.4	24.51	24.55	1	2	2
2869	35	31.31	2	3	1	0	5.18	13.46	0.952	15	1	35.54	2	0.4	17.04	17.13	1	1	1
2615	57	28.41	2	1	0	0	6.29	16.53	3.056	<15.00	1	<28.00	1	0.4	16.17	16.28	1	1	1
2867	60	19.05	2	3	1	0	5.57	18.51	1.226	<15.00	1	41.2	2	0.53	20.71	21.24	2	2	2
3112	47	30.35	2	3	1	0	5.03	12.91	1.282	<15.00	1	<28.00	1	0.91	19.18	20.09	2	2	2
2382	42	29.68	2	2	1	0	5.49	18.55	1.033	<15.00	1	53.82	2	2.23	13.89	16.12	3	1	1
1893	35	25.83	2	1	0	0	5.98	20.67	2.383	<15.00	1	46.08	2	0.4	26.27	26.6	1	2	2
2259	53	25.47	2	1	0	0	6.03	16.82	1.524	<15.00	1	<28.00	1	0.4	13.76	13.94	1	1	1
1692	55	26.33	2	1	0	0	4.39	20.65	2.741	<15.00	1	<28.00	1	0.95	40.23	41.18	2	3	3
2724	55	28.72	2	2	1	0	5.54	16.54	3.53	<15.00	1	30.25	2	0.4	19.65	20.1	1	2	2
1701	53	22.49	2	1	0	0	5.03	17.22	1.444	<15.00	1	<28.00	1	1.78	29.54	31.32	3	3	3
2756	55	21.45	2	1	0	0	4.24	16.31	1.387	<15.00	1	<28.00	1	0.4	24.22	24.55	1	2	2
1920	50	27.76	2	1	0	0	5.82	15.38	1.081	<15.00	1	<28.00	1	0.4	29.58	29.93	1	3	2
2038	48	25.76	2	1	0	0	5.87	11.72	3.128	<15.00	1	<28.00	1	0.99	60.94	61.93	3	3	3
4167	41	24.77	2	1	0	0	4.9	15.66	1.724	<15.00	1	38.53	2	3.43	29.8	33.23	3	3	3
3339	59	26.42	2	4A	1	1	4.65	15.73	1.842	<15.00	1	<28.00	1	1.12	18.15	19.27	3	1	1
5187	49	22.91	2	1	0	0	5.83	19.39	1.565	<15.00	1	29.33	2	5.19	13.98	19.17	3	1	1
3127	42	27.16	2	1	0	0	5.56	17.21	1.96	<15.00	1	<28.00	1	0.4	22.36	22.7	1	2	2
4618	58	20.69	2	1	0	0	4.99	14.74	1.61	<15.00	1	42.14	2	1.12	28.58	29.7	3	3	2
3305	53	26.84	2	3	1	0	4.84	15.29	0.988	<15.00	1	36.14	2	1.75	26.6	28.35	3	2	2
379	42	24.61	2	2	1	0	5.08	13.62	1.433	<15.00	1	<28.00	1	0.46	31.68	32.14	1	3	3
4752	56	27.68	2	2	1	0	4.26	15.09	1.794	<15.00	1	<28.00	1	0.98	24.65	25.63	2	2	2
1166	58	27.34	2	3	1	0	5.46	17.23	0.774	<15.00	1	<28.00	1	0.41	12.27	12.68	1	1	1
1907	44	27.02	2	1	0	0	6.15	18.96	0.915	<15.00	1	45.28	2	0.4	16.78	16.9	1	1	1
3353	45	31.46	2	3	1	0	6.01	17.72	1.496	<15.00	1	29.21	2	0.4	24.18	24.37	1	2	2
3559	53	27.38	2	1	0	0	5.88	18.86	0.822	<15.00	1	29.13	2	0.7	12.18	12.88	2	1	1
2926	56	27.38	2	1	0	0	4.94	13.57	1.455	<15.00	1	<28.00	1	1.11	13.79	14.9	3	1	1
356	43	24.22	2	1	0	0	5.31	15.96	2.526	<15.00	1	37.61	2	2.58	28.71	31.29	3	3	3
141	59	25.83	2	1	0	0	5.6	13.58	1.836	<15.00	1	<28.00	1	0.4	21.9	21.18	1	2	2
1801	51	24.68	2	1	0	0	5.68	15.9	3.324	<15.00	1	38.8	2	0.6	19.97	20.57	2	2	2
693	42	25.06	2	3	1	0	5.52	18.25	2.679	<15.00	1	<28.00	1	0.4	18.86	19.14	1	1	1
974	56	26.18	2	1	0	0	4.29	14.52	2.163	<15.00	1	38.6	2	0.54	24.34	24.88	2	2	2
4740	50	24.88	2	3	1	0	5.07	17.77	3.518	<15.00	1	<28.00	1	0.47	30.03	30.5	1	3	3
2530	54	25.28	2	1	0	0	5.25	15.79	1.209	<15.00	1	30.85	2	0.84	15.58	16.42	2	1	1
139	54	23.67	2	2	1	0	4.82	11.96	2.605	<15.00	1	<28.00	1	2.33	16.25	18.58	3	1	1
5382	55	22.84	2	1	0	0	4.45	16.28	1.272	<15.00	1	30.08	2	2.42	22.04	24.46	3	2	2
5063	52	26.53	2	2	1	0	5.31	17.54	0.61	<15.00	1	<28.00	1	0.4	28.64	28.66	1	3	2
127	42	22.47	2	1	0	0	6.11	17.79	2.388	<15.00	1	<28.00	1	0.67	18.84	19.51	2	1	1
347	50	29.75	2	4B	1	1	5.37	14.13	1.617	<15.00	1	30.95	2	0.5	11.15	11.65	2	1	1
2188	42	26.88	2	2	1	0	5.7	20.42	0.911	<15.00	1	<28.00	1	1.68	21.19	22.87	3	2	2
479	57	24.28	2	1	0	0	5.36	17.42	0.785	<15.00	1	<28.00	1	0.4	26.32	26.66	1	2	2
155	45	26.54	2	1	0	0	5.24	16.67	1.023	<15.00	1	30.01	2	0.4	18.18	18.22	1	1	1
3549	57	23.57	2	3	1	0	5.48	14.83	3.067	<15.00	1	<28.00	1	0.69	12.37	13.06	2	1	1
4246	55	25.71	2	3	1	0	5.24	15.87	1.671	<15.00	1	<28.00	1	0.52	17.59	18.11	2	1	1
2941	42	27.31	2	3	1	0	5.41	18.04	1.562	<15.00	1	<28.00	1	0.86	23.78	24.64	2	2	2
1574	58	21.97	2	1	0	0	5.06	18.85	0.827	20.16	2	<28.00	2	1.05	29.33	30.38	3	3	3
3374	41	25.76	2	1	0	0	5.36	16.2	1.064	<15.00	1	<28.00	1	0.64	22.69	23.33	2	2	2
5105	49	24.57	2	3	1	0	5.6	14.46	1.141	<15.00	1	<28.00	1	1.07	12.96	14.03	3	1	1
2358	56	28.09	2	1	0	0	5.64	12.24	3.528	<15.00	1	<28.00	1	1.1	18.88	19.98	3	1	1
2129	58	24.45	2	2	1	0	5.22	20.86	0.92	<15.00	1	31.69	2	0.4	9.9	10.03	1	1	1
4511	44	27.43	2	1	0	0	6.17	20.26	1.159	<15.00	1	28.96	2	1.28	11.61	12.89	3	1	1
380	59	25.39	2	1	0	0	5.82	16.18	1.521	<15.00	1	<28.00	1	0.4	23.32	23.65	1	2	2
584	53	29.36	2	1	0	0	5.63	16.79	1.062	17.89	2	<28.00	2	1.5	28.6	30.1	3	3	3
1798	51	28.6	2	1	0	0	5.54	14.04	3.626	<15.00	1	31.36	2	0.66	41.5	42.16	2	3	3
3952	45	34.64	2	3	1	0	4.9	16.07	0.942	<15.00	1	34.94	2	0.9	34.94	35.84	2	3	3
4338	49	25.54	2	1	0	0	5.2	16.71	1.525	<15.00	1	<28.00	1	0.75	16.45	17.2	2	1	1
4849	51	23.63	2	3	1	0	4.78	19.9	1.355	<15.00	1	<28.00	1	1.21	26.17	27.38	3	2	2
1770	47	28.41	2	1	0	0	5.24	16.15	1.301	<15.00	1	<28.00	1	0.4	15.62	15.74	1	1	1
3435	50	23.41	2	2	1	0	5.78	16.59	1.447	<15.00	1	<28.00	1	0.49	18	18.49	2	1	1
3910	52	24.58	2	4A	1	1	5.17	18.27	0.864	<15.00	1	<28.00	1	3.72	19.21	22.93	3	2	2
4529	58	22.27	2	1	0	0	4.38	13.5	2.531	<15.00	1	<28.00	1	1.05	29.49	30.54	3	3	3
942	37	25.18	2	2	1	0	5.6	15.27	2.248	<15.00	1	<28.00	1	0.4	32.58	32.78	1	3	3
333	38	36.59	2	1	0	0	5.08	16.14	2.423	<15.00	1	<28.00	1	0.4	14.52	14.53	1	1	1
2534	53	25.06	2	1	0	0	5.2	13.41	1.159	<15.00	1	<28.00	1	1.16	15.72	16.88	3	1	1
468	36	28.08	2	3	1	0	5.7	18.31	1.706	15.84	2	50.25	2	1.65	24.94	26.59	3	2	2
5036	50	21.77	2	1	0	0	5.23	16.13	2.035	<15.00	1	<28.00	1	0.4	23.99	24.14	1	2	2
3521	58	23.55	2	2	1	0	4.92	17.08	1.345	<15.00	1	<28.00	1	0.4	34.04	34.37	1	3	3
624	49	28.48	2	1	0	0	5.53	16.12	1.897	<15.00	1	37.02	2	0.7	22.56	23.26	2	2	2
4270	55	23.94	2	1	0	0	5.14	13.45	1.025	<15.00	1	34.62	2	0.61	15.25	15.86	2	1	1
906	49	26.73	2	3	1	0	4.88	14.1	0.58	<15.00	1	<28.00	1	0.96	17.71	18.67	2	1	1
1902	45	18.61	2	2	1	0	5.2	14.23	1.957	<15.00	1	<28.00	1	0.78	13.9	14.68	2	1	1
5323	44	26.4	2	1	0	0	5.1	17.67	1.935	<15.00	1	<28.00	1	0.4	18.01	18.3	1	1	1
2863	56	24.96	2	3	1	0	5.1	14.49	1.49	<15.00	1	<28.00	1	1.8	33.41	35.21	3	3	3
4699	56	25.31	2	1	0	0	5.2	18.47	2.429	<15.00	1	<28.00	1	1.03	17.14	18.17	3	1	1
1824	57	30.1	2	2	1	0	4.85	17.99	1.817	<15.00	1	<28.00	1	0.4	25.87	25.91	1	2	2
240	39	30	2	1	0	0	5.35	15.53	2.042	18.42	2	29.29	2	0.4	27.64	27.93	1	3	2
119	58	24.34	2	3	1	0	4.93	14.4	1.162	<15.00	1	34.83	2	0.72	23.53	24.25	2	2	2
2442	54	25.59	2	3	1	0	5.62	15.29	1.364	<15.00	1	35.55	2	2.08	38.38	40.46	3	3	3
1715	52	26.67	2	2	1	0	5.54	16.09	1.667	<15.00	1	<28.00	1	0.72	17.23	17.95	2	1	1
2532	57	27.66	2	1	0	0	5	13.25	1.619	<15.00	1	29.11	2	0.4	32.45	32.8	1	3	3
3638	47	33.36	2	3	1	0	6.09	14.02	1.483	<15.00	1	<28.00	1	0.42	25.83	26.25	1	2	2
3861	49	25.35	2	1	0	0	5.66	15.44	1.124	<15.00	1	37.61	2	1.52	20.75	22.27	3	2	2
4179	34	22.99	2	1	0	0	4.9	15.34	1.33	<15.00	1	<28.00	1	0.47	18.24	18.71	1	1	1
892	55	28.38	2	1	0	0	5.24	15.37	2.266	<15.00	1	<28.00	1	1.06	12.15	13.21	3	1	1
4880	56	29.41	2	1	0	0	5.68	14.85	2.738	<15.00	1	32.94	2	0.59	32.1	32.69	2	3	3
2127	49	24.86	2	3	1	0	5.31	15.77	0.696	<15.00	1	<28.00	1	0.65	12.05	12.7	2	1	1
2018	36	26.04	2	3	1	0	4.8	15.74	1.04	<15.00	1	36.6	2	0.4	16.57	16.74	1	1	1
4819	49	21.11	2	3	1	0	4.71	15.16	2.546	<15.00	1	32.8	2	0.46	41.11	41.57	1	3	3
864	44	19.57	2	3	1	0	5.7	16.97	0.798	<15.00	1	<28.00	1	3.54	13.86	17.4	3	1	1
3070	41	32.24	2	1	0	0	4.96	16.52	2.004	<15.00	1	<28.00	1	1.49	35.81	37.3	3	3	3
2848	36	20.37	2	1	0	0	5.4	16.91	2.607	<15.00	1	28.71	2	0.6	23.01	23.61	2	2	2
3932	51	29.24	2	1	0	0	4.97	16.56	1.097	<15.00	1	<28.00	1	1.6	17.58	19.18	3	1	1
3790	51	31.14	2	1	0	0	5.7	14.51	1.689	<15.00	1	33.55	2	0.75	29.88	30.63	2	3	3
4505	54	21.71	2	3	1	0	4.94	16.08	1.413	<15.00	1	<28.00	1	1.14	22.63	23.77	3	2	2
3573	46	28.25	2	1	0	0	6.21	18.18	1.403	<15.00	1	32.46	2	1.53	23.07	24.6	3	2	2
4268	59	27.7	2	2	1	0	4.47	14.94	2.369	<15.00	1	35.31	2	0.65	28.14	28.79	2	3	2
4486	49	24.08	2	2	1	0	5.36	16.87	1.657	<15.00	1	44.46	2	1.29	12.01	13.3	3	1	1
2951	49	25.96	2	2	1	0	4.76	14.72	2.333	<15.00	1	<28.00	1	0.4	56.39	56.75	1	3	3
1290	52	37.18	2	3	1	0	6.02	14.96	1.553	<15.00	1	<28.00	1	1.19	15.36	16.55	3	1	1
761	39	24.52	2	1	0	0	6.25	19.11	0.97	<15.00	1	<28.00	1	0.4	16.7	17.08	1	1	1
861	53	40.9	2	4A	1	1	5.83	19.75	0.46	<15.00	1	<28.00	1	0.78	8.58	9.36	2	1	1
4709	57	26.18	2	1	0	0	5.6	16	1.3	<15.00	1	<28.00	1	0.4	15.15	15.39	1	1	1
762	53	28.08	2	3	1	0	5.37	16.83	0.695	<15.00	1	<28.00	1	0.83	44.98	45.81	2	3	3
3121	55	28.7	2	1	0	0	5.3	14.95	0.633	<15.00	1	<28.00	1	0.4	43.25	43.64	1	3	3
548	53	25.47	2	2	1	0	5.17	15.78	2.878	<15.00	1	<28.00	1	1.06	9.65	10.71	3	1	1
841	56	26.67	2	3	1	0	4.31	13.9	1.823	<15.00	1	<28.00	1	2.34	16.16	18.5	3	1	1
83	58	26.53	2	1	0	0	5.22	17.04	1.99	<15.00	1	<28.00	1	0.7	16.8	17.5	2	1	1
2363	52	27.76	2	2	1	0	5.55	13.1	0.6	<15.00	1	35.4	2	0.44	21.17	21.61	1	2	2
4392	36	26.42	2	1	0	0	5.47	18.87	1.504	<15.00	1	<28.00	1	0.66	33.83	34.49	2	3	3
2571	42	28.36	2	3	1	0	5.7	19.68	2.548	<15.00	1	<28.00	1	1.69	21.03	22.72	3	2	2
1353	44	26.81	2	4B	1	1	6.07	20.02	1.674	<15.00	1	<28.00	1	0.67	22.39	23.06	2	2	2
2245	44	24.21	2	1	0	0	5.05	15.37	1.618	<15.00	1	31.43	2	0.4	34.08	34.42	1	3	3
2749	41	26.87	2	3	1	0	5.4	17.62	1.132	<15.00	1	30.56	2	1.88	29.09	30.97	3	3	3
2037	56	22.41	2	4A	1	1	5.31	15.28	1.294	<15.00	1	<28.00	1	1.54	14.29	15.83	3	1	1
492	58	26.03	2	3	1	0	5	13.89	0.509	<15.00	1	<28.00	1	0.71	26.83	27.54	2	3	2
1506	53	22.59	2	1	0	0	5.58	15.04	1.766	<15.00	1	38.22	2	0.57	21.38	21.95	2	2	2
2964	52	24.34	2	3	1	0	5.06	16.58	1.865	<15.00	1	<28.00	1	1.37	22.76	24.13	3	2	2
2266	56	25.95	2	3	1	0	5.15	16.65	1.265	<15.00	1	49.08	2	0.4	50.78	51.03	1	3	3
3473	42	29.67	2	1	0	0	5.48	12.89	2.662	<15.00	1	<28.00	1	0.64	8.81	9.45	2	1	1
2828	53	23.89	2	1	0	0	4.97	15.45	2.044	<15.00	1	<28.00	1	2.53	22.32	24.85	3	2	2
4653	34	27.97	2	1	0	0	5.57	17.25	2.079	17.25	2	32.62	2	1.63	33.19	34.82	3	3	3
1713	57	26.85	2	3	1	0	5.42	16.86	1.736	<15.00	1	36.45	2	0.55	27.48	28.03	2	3	2
3537	52	25.71	2	2	1	0	4.96	13.88	0.981	<15.00	1	<28.00	1	0.4	24.38	24.78	1	2	2
344	57	29.94	2	1	0	0	5.33	18.23	1.798	<15.00	1	<28.00	1	0.94	12.53	13.47	2	1	1
1782	56	26.62	2	1	0	0	5.12	13	1.674	<15.00	1	<28.00	1	0.98	36.43	37.41	2	3	3
3584	38	31.77	2	2	1	0	6	18.46	1.859	16.89	2	30.85	2	1.67	21.43	23.1	3	2	2
4315	49	18.81	2	1	0	0	4.43	17.47	0.84	<15.00	1	<28.00	1	1.27	28.85	30.12	3	3	3
1486	50	25.4	2	1	0	0	5.64	16.83	2.318	<15.00	1	<28.00	1	1.16	14.94	16.1	3	1	1
2600	41	19.27	2	3	1	0	5.55	17.1	2.121	<15.00	1	<28.00	1	0.5	17.61	18.11	2	1	1
2251	56	26.06	2	3	1	0	5.91	20.61	1.858	<15.00	1	<28.00	1	1.82	26.21	28.03	3	2	2
5198	56	21.67	2	2	1	0	5.7	15.1	2.351	<15.00	1	28.59	2	0.96	15.71	16.67	2	1	1
1184	49	24.22	2	3	1	0	4.69	16.26	2.142	<15.00	1	<28.00	1	0.62	46.09	46.71	2	3	3
3145	49	24.44	2	3	1	0	5.41	15.15	0.838	<15.00	1	<28.00	1	0.91	30.96	31.87	2	3	3
4332	53	22.74	2	3	1	0	5.63	15.36	1.38	<15.00	1	29.05	2	0.88	13.67	14.55	2	1	1
2540	37	25.73	2	1	0	0	5.73	16.31	1.315	<15.00	1	<28.00	1	1.63	15.47	17.1	3	1	1
3362	55	29.75	2	1	0	0	5.62	18.33	0.615	<15.00	1	<28.00	1	0.83	12.28	13.11	2	1	1
2357	50	30.45	2	2	1	0	6.01	19.33	1.54	<15.00	1	<28.00	1	0.56	23.9	24.46	2	2	2
5357	39	26.37	2	1	0	0	5.32	14.83	1.214	<15.00	1	<28.00	1	2.06	24.03	26.09	3	2	2
534	48	28.36	2	1	0	0	4.47	13.75	1.148	<15.00	1	33.84	2	1.39	7.9	9.29	3	1	1
2720	52	32.18	2	1	0	0	4.59	14.22	4.259	<15.00	1	43.85	2	0.4	18.58	18.7	1	1	1
539	36	25.28	2	3	1	0	5.98	15.33	3.004	<15.00	1	32.76	2	1.56	32.44	34	3	3	3
3653	57	21.39	2	1	0	0	5.01	16.88	1.541	<15.00	1	<28.00	1	1.92	12.6	14.52	3	1	1
369	50	23.12	2	3	1	0	5.79	15.85	1.428	<15.00	1	<28.00	1	0.77	16.1	16.87	2	1	1
3495	53	28.09	2	3	1	0	5.27	15.1	1.57	<15.00	1	<28.00	1	0.73	39.83	40.56	2	3	3
446	56	27.73	2	2	1	0	5.5	13.12	4.019	<15.00	1	31.94	2	0.76	26.64	27.4	2	2	2
3827	39	28.38	2	2	1	0	6.04	16.62	2.062	<15.00	1	<28.00	1	0.4	27.46	27.66	1	3	2
1631	58	22.76	2	3	1	0	4.9	14.47	1.297	<15.00	1	<28.00	1	2.51	24.42	26.93	3	2	2
2353	48	28.06	2	2	1	0	4.85	14.41	1.487	<15.00	1	<28.00	1	0.4	17.08	17.29	1	1	1
2526	47	25.68	2	1	0	0	5.37	16.99	1.419	<15.00	1	<28.00	1	0.7	24.91	25.61	2	2	2
4162	50	21.85	2	3	1	0	5.15	18.04	1.4	<15.00	1	48.31	2	0.72	27.12	27.84	2	3	2
811	51	26.26	2	4A	1	1	4.81	17.9	3.234	<15.00	1	<28.00	1	0.82	17.25	18.07	2	1	1
932	37	23.96	2	1	0	0	5.11	14.07	1.889	15.14	2	46.97	2	1.88	19.68	21.56	3	2	2
2274	59	26.67	2	4A	1	1	4.61	20.21	0.648	<15.00	1	38.85	2	0.87	14.88	15.75	2	1	1
4706	42	24.91	2	2	1	0	5.19	17.73	2.451	<15.00	1	42.1	2	1.44	14.18	15.62	3	1	1
4845	55	25.54	2	3	1	0	5.77	18.35	1.077	<15.00	1	<28.00	1	0.78	25.96	26.74	2	2	2
1681	50	22.2	2	1	0	0	5.25	20.42	1.674	<15.00	1	<28.00	1	1.77	68.5	70.27	3	3	3
4301	50	29.72	2	1	0	0	4.94	17.44	3.322	<15.00	1	<28.00	1	2.18	9.4	11.58	3	1	1
2971	38	31.79	2	3	1	0	4.83	18.98	1.261	17.12	2	29.09	2	1.51	26.28	27.79	3	2	2
2741	52	30.85	2	4A	1	1	5.74	16.94	2.661	<15.00	1	<28.00	1	1.07	18.89	19.96	3	1	1
1350	48	30.06	2	4A	1	1	5.22	15.04	0.934	<15.00	1	28.09	2	0.99	10.41	11.4	3	1	1
147	39	31.74	2	2	1	0	5.28	18.82	1.7	<15.00	1	34.59	2	0.88	17.54	18.42	2	1	1
1351	56	24.06	2	3	1	0	6.28	18.97	0.705	<15.00	1	<28.00	1	0.4	22.72	23.06	1	2	2
1428	51	29.38	2	1	0	0	5.63	17.48	1.59	<15.00	1	36.25	2	0.4	12.59	12.87	1	1	1
2677	39	26.18	2	1	0	0	5.6	14.74	1.567	<15.00	1	<28.00	1	2.02	19.31	21.33	3	2	2
563	59	25.83	2	1	0	0	4.6	15.51	1.017	<15.00	1	<28.00	1	1.77	19.03	20.8	3	1	2
615	57	27.41	2	3	1	0	4.95	13.15	0.583	<15.00	1	<28.00	1	0.4	19.83	20.17	1	2	2
4846	58	20.05	2	4A	1	1	4.69	16.68	1.342	<15.00	1	<28.00	1	1.09	16.14	17.23	3	1	1
1170	50	35.71	2	4A	1	1	5.71	16.68	1.026	<15.00	1	32.07	2	0.4	9.82	10.11	1	1	1
1971	55	25.85	2	2	1	0	5.22	12.43	1.199	<15.00	1	<28.00	1	0.5	28.03	28.53	2	3	2
233	48	21.1	2	1	0	0	5.11	14.6	0.76	<15.00	1	<28.00	1	0.4	22.1	22.46	1	2	2
4910	37	19.32	2	1	0	0	6	15.71	1.262	<15.00	1	<28.00	1	0.4	24.51	24.81	1	2	2
5281	42	18.31	2	3	1	0	6.03	19.87	0.662	<15.00	1	<28.00	1	0.4	29.84	29.92	1	3	2
2014	44	30	2	1	0	0	5.18	13.26	1.049	43.76	2	<28.00	2	0.71	21.18	21.89	2	2	2
2877	45	40.89	2	3	1	0	5.08	15.75	2.441	<15.00	1	<28.00	1	1.84	28.34	30.18	3	3	3
3823	50	28.7	2	3	1	0	5.53	15.01	2.89	<15.00	1	<28.00	1	0.4	34.75	34.93	1	3	3
1762	52	23.05	2	4A	1	1	5.64	21.26	0.942	<15.00	1	<28.00	1	0.4	8.77	9.07	1	1	1
3485	42	24.11	2	2	1	0	5.14	16.63	3.268	<15.00	1	<28.00	1	0.57	22.44	23.01	2	2	2
3211	56	28.08	2	3	1	0	5.05	15.63	0.798	<15.00	1	<28.00	1	1.34	35.1	36.44	3	3	3
4171	52	24.91	2	1	0	0	5.11	15.28	0.486	<15.00	1	<28.00	1	0.55	16.12	16.67	2	1	1
1449	45	24.34	2	1	0	0	5.69	15.72	2.725	<15.00	1	<28.00	1	0.8	27.14	27.94	2	3	2
1686	49	35.36	2	1	0	0	5.56	17.43	1.15	<15.00	1	<28.00	1	0.4	10.39	10.78	1	1	1
4797	56	25.56	2	1	0	0	4.65	14.82	2.303	<15.00	1	<28.00	1	2.01	21.73	23.74	3	2	2
2463	48	28.06	2	1	0	0	5.24	19.32	1.261	<15.00	1	<28.00	1	0.42	16.28	16.7	1	1	1
2646	48	24.38	2	1	0	0	5.72	19.31	3.075	<15.00	1	<28.00	1	0.87	33.81	34.68	2	3	3
3190	42	29.07	2	1	0	0	6.07	17.65	0.903	<15.00	1	58.75	2	0.4	22.81	22.95	1	2	2
3114	54	28.41	2	1	0	0	5.16	16.41	1.835	<15.00	1	41.49	2	0.4	38.52	38.67	1	3	3
516	52	26.67	2	1	0	0	5.34	17.38	2.051	<15.00	1	<28.00	1	0.4	14.64	14.93	1	1	1
3842	45	25.4	2	1	0	0	5.32	14.58	1.523	<15.00	1	<28.00	1	0.66	29.61	30.27	2	3	3
1847	48	27.04	2	2	1	0	6.07	16.36	3.477	<15.00	1	34.26	2	0.78	10.29	11.07	2	1	1
1245	48	21.31	2	2	1	0	5.72	17.37	1.252	<15.00	1	<28.00	1	2.04	14.41	16.45	3	1	1
352	49	21.55	2	2	1	0	5.69	17.98	1.481	<15.00	1	<28.00	1	0.65	12.62	13.27	2	1	1
799	57	23.07	2	1	0	0	4.89	16.4	0.632	<15.00	1	29.6	2	0.84	16.44	17.28	2	1	1
1137	57	24.28	2	2	1	0	4.9	14.2	2.507	<15.00	1	<28.00	1	0.4	19.79	20.04	1	2	2
2300	59	20.66	2	1	0	0	5.42	18.11	1.218	<15.00	1	38.36	2	0.57	15.8	16.37	2	1	1
1858	57	27.99	2	2	1	0	5.04	15.37	1.404	<15.00	1	<28.00	1	1.47	17.5	18.97	3	1	1
3678	57	22.2	2	2	1	0	5.04	15.78	1.485	<15.00	1	<28.00	1	0.47	15.33	15.8	1	1	1
4008	52	25.4	2	1	0	0	4.88	17.17	1.724	<15.00	1	35.93	2	1.52	30.67	32.19	3	3	3
1932	48	22.66	2	3	1	0	5.62	19.13	1.044	<15.00	1	<28.00	1	0.76	30.53	31.29	2	3	3
5174	51	26.47	2	2	1	0	5.22	17.96	1.448	<15.00	1	<28.00	1	1.83	22.82	24.65	3	2	2
3937	41	23.78	2	1	0	0	6.24	17.1	2.797	<15.00	1	<28.00	1	2.29	16.83	19.12	3	1	1
776	51	26.57	2	1	0	0	5.29	15.84	1.185	<15.00	1	57.53	2	0.93	30.96	31.89	2	3	3
3530	48	28.98	2	1	0	0	4.83	16.89	0.78	<15.00	1	<28.00	1	0.4	13.95	14.22	1	1	1
1019	44	25.99	2	3	1	0	5.71	18.94	1.024	<15.00	1	<28.00	1	1.1	20.4	21.5	3	2	2
5213	49	26.42	2	1	0	0	5.03	19.84	1.895	<15.00	1	39.87	2	0.89	18.98	19.87	2	1	1
3159	51	30.04	2	3	1	0	5.1	16.56	1.244	<15.00	1	43.12	2	0.83	39.34	40.17	2	3	3
880	56	29.07	2	2	1	0	5.39	15.85	0.706	<15.00	1	<28.00	1	0.83	11.66	12.49	2	1	1
1022	47	26.03	2	1	0	0	5.24	18.04	0.865	32.83	2	<28.00	2	1.4	25.02	26.42	3	2	2
5313	46	25.56	2	3	1	0	5.27	18.52	0.94	<15.00	1	<28.00	1	1.18	34.91	36.09	3	3	3
2860	49	21.07	2	4A	1	1	5.4	16.51	1.348	<15.00	1	<28.00	1	8.39	7.55	15.94	3	1	1
2433	56	25.65	2	2	1	0	4.99	16.9	0.804	17.56	2	<28.00	2	0.4	19.1	19.22	1	2	1
3991	46	27.46	2	2	1	0	5.1	14.79	3.382	<15.00	1	37.97	2	1.06	21.63	22.69	3	2	2
1524	43	22.77	2	2	1	0	4.95	15.78	1.826	<15.00	1	<28.00	1	0.61	27.01	27.62	2	3	2
1401	47	19.27	2	2	1	0	5.06	18.39	0.971	19.63	2	<28.00	2	0.4	23.17	23.22	1	2	2
2017	52	23.74	2	3	1	0	5.51	16.65	0.971	<15.00	1	28.01	2	0.71	32.27	32.98	2	3	3
49	47	29.07	2	4B	1	1	4.82	14.94	1.254	<15.00	1	<28.00	1	1.23	21.9	23.13	3	2	2
4055	57	25.73	2	3	1	0	4.91	15.41	1.762	<15.00	1	28.73	2	0.84	33.15	33.99	2	3	3
4508	48	25.8	2	4A	1	1	5.6	18.4	1.289	<15.00	1	32.24	2	0.7	46.41	47.11	2	3	3
3687	45	23.51	2	1	0	0	5.03	15.61	1.62	<15.00	1	<28.00	1	1.15	35.27	36.42	3	3	3
2365	48	23.53	2	1	0	0	5.57	14.17	2.296	<15.00	1	<28.00	1	1.31	25.85	27.16	3	2	2
4038	55	26	2	1	0	0	5.87	16.13	1.781	<15.00	1	<28.00	1	17.16	11.57	12.8	3	1	1
897	52	32.15	2	1	0	0	4.67	16.55	2.422	<15.00	1	<28.00	1	0.92	20.99	21.91	2	2	2
2778	52	23.11	2	1	0	0	5.39	14.5	1.774	<15.00	1	<28.00	1	0.84	26.93	27.77	2	3	2
3654	39	25.36	2	3	1	0	5.11	18.02	1.893	30.28	2	30.06	2	0.4	28.31	28.55	1	3	2
524	38	25.99	2	1	0	0	4.88	17.46	1.391	<15.00	1	<28.00	1	1.99	19.78	21.77	3	2	2
3432	51	20.68	2	1	0	0	5.29	17.96	2.565	<15.00	1	28.49	2	0.61	3.83	4.44	2	1	1
3214	58	26.89	2	3	1	0	5.83	18.27	2.335	<15.00	1	37.3	2	1.87	18.79	20.66	3	1	2
2328	40	24.58	2	1	0	0	5.57	13.76	1.039	<15.00	1	<28.00	1	1.82	19.27	21.09	3	2	2
4632	51	26.42	2	1	0	0	5.83	15.61	2.049	<15.00	1	<28.00	1	1.29	8.22	9.51	3	1	1
265	49	30.48	2	3	1	0	5.42	15.18	1.616	<15.00	1	43.79	2	0.4	10.04	10.18	1	1	1
2115	41	26.25	2	4B	1	1	5.81	15.33	1.63	<15.00	1	29.07	2	0.43	18.14	18.57	1	1	1
1925	46	27.17	2	3	1	0	4.97	18.17	0.661	15.63	2	<28.00	2	1.08	34.69	35.77	3	3	3
957	55	30.19	2	4A	1	1	5.49	16.75	2.528	<15.00	1	<28.00	1	0.6	14.4	15	2	1	1
983	52	28.03	2	3	1	0	5.73	14.69	2.376	<15.00	1	<28.00	1	1.47	26.71	28.18	3	3	2
3682	58	28.73	2	1	0	0	4.76	16.51	1.656	<15.00	1	<28.00	1	1.6	26.16	27.76	3	2	2
4767	59	29.07	2	1	0	0	5.57	17.19	1.229	<15.00	1	33.92	2	2.26	25.75	28.01	3	2	2
98	56	25.9	2	3	1	0	5.89	17.78	1.329	<15.00	1	28.49	2	0.56	30.54	31.1	2	3	3
2478	48	23.14	2	1	0	0	5.55	16.59	0.899	<15.00	1	35.73	2	3	20.52	23.52	3	2	2
1307	47	31.77	2	4A	1	1	6.03	21.57	0.954	<15.00	1	<28.00	1	0.78	18.29	19.07	2	1	1
1588	49	26.54	2	1	0	0	5.63	16.27	1.184	<15.00	1	<28.00	1	0.4	25.44	25.73	1	2	2
4410	51	30.86	2	1	0	0	4.29	15.1	1.869	<15.00	1	<28.00	1	2.02	33.36	35.38	3	3	3
335	38	27.02	2	1	0	0	6.28	16.69	1.802	<15.00	1	<28.00	1	0.71	20.38	21.09	2	2	2
5233	59	30.64	2	4B	1	1	5.48	18.21	1.25	<15.00	1	<28.00	1	0.53	25.16	25.69	2	2	2
3556	50	29.67	2	3	1	0	5.12	14.79	1.207	<15.00	1	<28.00	1	0.43	24.61	25.04	1	2	2
4091	50	26	2	4A	1	1	5.33	16.57	2.664	<15.00	1	45.1	2	1.25	33.87	35.12	3	3	3
3173	51	23.53	2	1	0	0	5.18	18.03	1.372	<15.00	1	<28.00	1	0.4	12.63	12.96	1	1	1
798	51	25.39	2	1	0	0	5.37	15.46	1.408	<15.00	1	30.61	2	0.5	21.17	21.67	2	2	2
3722	48	28.73	2	4A	1	1	5.31	16.05	2.253	<15.00	1	<28.00	1	0.7	14.55	15.25	2	1	1
2539	47	29.04	2	4A	1	1	5.34	14.42	1.043	<15.00	1	28.38	2	1.61	14.39	16	3	1	1
2297	53	27.17	2	3	1	0	4.65	16.76	2.806	<15.00	1	<28.00	1	1.49	30.15	31.64	3	3	3
2296	46	25.14	2	3	1	0	5.34	20.59	1.612	<15.00	1	<28.00	1	0.91	21.39	22.3	2	2	2
4343	41	26.83	2	3	1	0	5.03	13.91	1.3	<15.00	1	30.62	2	0.44	28.13	28.57	1	3	2
2859	54	22.89	2	3	1	0	4.34	16.48	1.038	<15.00	1	30.43	2	1.31	21.35	22.66	3	2	2
4662	47	30.06	2	2	1	0	5.27	15.35	1.085	<15.00	1	<28.00	1	0.83	18.37	19.2	2	1	1
319	54	21.53	2	1	0	0	4.96	17.5	0.997	<15.00	1	<28.00	1	1.31	24.04	25.35	3	2	2
3771	39	26.37	2	3	1	0	5.25	15.51	0.588	<15.00	1	<28.00	1	0.84	18.6	19.44	2	1	1
2977	55	26.4	2	1	0	0	5.8	16.11	3.512	<15.00	1	<28.00	1	0.73	14.91	15.64	2	1	1
2680	52	25.88	2	1	0	0	5.12	14.77	0.649	<15.00	1	31.89	2	0.51	19.58	20.09	2	2	2
3105	34	37.88	2	3	1	0	5.5	20.48	2.026	<15.00	1	29.24	2	0.4	24.37	24.62	1	2	2
1251	41	24	2	1	0	0	5.34	16.24	0.648	<15.00	1	<28.00	1	3.95	38.11	42.06	3	3	3
1828	46	26.85	2	3	1	0	5.7	14.11	1.245	<15.00	1	<28.00	1	0.99	31.38	32.37	3	3	3
2076	50	21.91	2	3	1	0	5.4	18.64	1.587	<15.00	1	<28.00	1	0.4	16.31	16.42	1	1	1
1046	58	24.61	2	2	1	0	4.42	16.75	2.061	<15.00	1	<28.00	1	0.89	20.35	21.24	2	2	2
4401	51	25.56	2	3	1	0	5.1	13.25	1.571	<15.00	1	<28.00	1	0.4	35.92	36.25	1	3	3
4389	46	21.55	2	2	1	0	4.49	15.57	1.367	<15.00	1	<28.00	1	0.52	30.54	31.06	2	3	3
4088	49	30.85	2	1	0	0	5.74	15.42	2.382	<15.00	1	<28.00	1	1.46	15.9	17.36	3	1	1
4153	42	35.62	2	1	0	0	5.08	16.12	1.549	<15.00	1	30.81	2	1.54	9.5	11.04	3	1	1
3459	44	23.51	2	1	0	0	5.29	16.4	0.95	<15.00	1	<28.00	1	0.4	16.65	16.88	1	1	1
3124	50	27.76	2	1	0	0	5.35	16.12	1.248	<15.00	1	28.86	2	0.81	22.67	23.48	2	2	2
1439	48	25.61	2	2	1	0	4.87	13.38	1.556	<15.00	1	29.79	2	0.4	34.06	34.16	1	3	3
4507	49	22.6	2	1	0	0	4.75	13.12	1.574	<15.00	1	<28.00	1	1.59	32.56	34.15	3	3	3
1867	46	26.73	2	1	0	0	5.47	17.91	2.039	<15.00	1	<28.00	1	0.75	20.03	20.78	2	2	2
3792	51	25.69	2	3	1	0	5.57	15.01	2.895	56.86	2	31.55	2	1.71	37.73	39.44	3	3	3
5028	37	33.02	2	2	1	0	5.36	15.66	1.996	<15.00	1	<28.00	1	2.18	21.83	24.01	3	2	2
378	41	28.08	2	1	0	0	5.12	14.6	2.047	<15.00	1	<28.00	1	0.4	24.48	24.74	1	2	2
2577	43	27.99	2	1	0	0	6.12	14.55	3.909	<15.00	1	<28.00	1	1.38	22.71	24.09	3	2	2
1201	53	20.2	2	3	1	0	5.15	14.11	2.681	<15.00	1	<28.00	1	0.4	34.66	34.97	1	3	3
3274	58	25.21	2	1	0	0	5.12	12.29	3.365	<15.00	1	<28.00	1	0.53	37.73	38.26	2	3	3
600	59	20.24	2	1	0	0	5.39	15.15	1.856	<15.00	1	<28.00	1	0.94	26.58	27.52	2	2	2
3702	46	26.4	2	4B	1	1	5.07	17.46	1.945	<15.00	1	37.66	2	0.54	17.05	17.59	2	1	1
2214	41	33.91	2	4B	1	1	6.08	16.06	3.079	<15.00	1	30.48	2	1.68	21.99	23.67	3	2	2
1800	55	24.77	2	2	1	0	4.96	16.21	0.855	<15.00	1	<28.00	1	0.63	14.39	15.02	2	1	1
3640	48	29.7	2	1	0	0	5.38	16.91	2.638	<15.00	1	<28.00	1	0.81	39.29	40.1	2	3	3
984	41	29.54	2	1	0	0	4.98	14.36	1.302	15.78	2	<28.00	2	1.61	19.83	21.44	3	2	2
3142	49	29.39	2	1	0	0	5.03	14.87	3.151	<15.00	1	<28.00	1	0.68	22.7	23.38	2	2	2
5034	58	23.78	2	3	1	0	5.05	17.92	0.521	<15.00	1	30.75	2	0.54	7.23	7.77	2	1	1
4180	55	20.28	2	1	0	0	4.66	14.32	1.533	<15.00	1	31.5	2	0.58	24.26	24.84	2	2	2
856	42	22.02	2	1	0	0	6.11	21.2	1.225	<15.00	1	<28.00	1	0.4	17.14	17.37	1	1	1
2499	48	25.65	2	2	1	0	5.27	17.29	1.838	<15.00	1	41.88	2	0.6	24.92	25.52	2	2	2
1055	39	21.72	2	1	0	0	5.32	15.66	1.732	<15.00	1	<28.00	1	0.64	13.03	13.67	2	1	1
2908	50	28.41	2	1	0	0	5.24	16.19	1.244	<15.00	1	32.71	2	0.92	33.6	34.52	2	3	3
2661	44	20.86	2	1	0	0	5.27	17.41	1.609	<15.00	1	<28.00	1	0.9	17.4	18.3	2	1	1
3437	45	23.33	2	4A	1	1	5.19	18.98	2.964	<15.00	1	33.2	2	0.4	15.64	16.04	1	1	1
2016	51	27.22	2	2	1	0	4.89	14.94	1.056	<15.00	1	<28.00	1	0.46	35.54	36	1	3	3
266	54	30.64	2	1	0	0	5.44	15.49	2.137	<15.00	1	<28.00	1	0.78	30.22	31	2	3	3
1862	52	27.04	2	1	0	0	5.69	14.08	1.678	<15.00	1	<28.00	1	0.95	17.09	18.04	2	1	1
3577	40	36.24	2	1	0	0	5.44	19.26	1.169	<15.00	1	46.59	2	1.14	27.46	28.6	3	3	2
3035	45	26.23	2	1	0	0	5.24	12.79	3.954	<15.00	1	32.54	2	1.11	30.71	31.82	3	3	3
1478	56	27.05	2	1	0	0	6.23	15.66	2.177	<15.00	1	35.12	2	1.21	15.55	16.76	3	1	1
2467	54	29.4	2	1	0	0	5.49	15.22	1.454	<15.00	1	<28.00	1	1.27	26.82	28.09	3	3	2
3004	51	25.47	2	2	1	0	5.36	20.45	1.419	<15.00	1	<28.00	1	0.4	27.18	27.57	1	3	2
4595	53	26.85	2	3	1	0	5.74	14.02	1.869	<15.00	1	<28.00	1	0.43	12.08	12.51	1	1	1
3917	37	35.15	2	2	1	0	4.2	14.77	1.431	<15.00	1	29.88	2	1.6	23.14	24.74	3	2	2
2436	51	25.76	2	3	1	0	5.74	19.44	1.205	<15.00	1	30.47	2	0.48	13.62	14.1	1	1	1
4225	56	26.51	2	1	0	0	5.42	16.02	1.07	<15.00	1	<28.00	1	0.99	34.09	35.08	3	3	3
1161	58	28.41	2	3	1	0	3.45	15.45	1.743	<15.00	1	31.64	2	0.4	17.2	17.44	1	1	1
1901	45	33.66	2	2	1	0	4.76	13.69	2.927	<15.00	1	30	2	0.4	23.56	23.93	1	2	2
1537	58	26.18	2	3	1	0	4.68	14.36	1.211	<15.00	1	<28.00	1	0.43	24.6	25.03	1	2	2
2295	49	23.6	2	3	1	0	6.1	16.3	1.906	<15.00	1	<28.00	1	0.4	24.86	25.26	1	2	2
3359	58	23.92	2	1	0	0	5.18	14.96	1.741	<15.00	1	<28.00	1	0.65	9.23	9.88	2	1	1
146	52	22.92	2	2	1	0	5.56	15.75	0.945	<15.00	1	<28.00	1	0.41	23.92	24.33	1	2	2
2725	50	23.53	2	2	1	0	5.36	18.31	1.438	<15.00	1	36.53	2	0.4	39.62	40	1	3	3
731	51	25.95	2	2	1	0	5.91	18.26	0.76	<15.00	1	<28.00	1	2.92	20.96	23.88	3	2	2
2809	50	26.53	2	3	1	0	5.7	16.19	1.432	<15.00	1	<28.00	1	1.33	9.84	11.17	3	1	1
3680	55	24.28	2	3	1	0	5.79	16.62	1.007	<15.00	1	30.99	2	0.69	18.29	18.98	2	1	1
721	58	24.16	2	3	1	0	5.54	18.58	2.292	<15.00	1	<28.00	1	0.4	26.18	26.51	1	2	2
4694	49	29.05	2	2	1	0	5.38	15.87	2.056	<15.00	1	37.95	2	0.4	31.58	31.65	1	3	3
5026	51	27.4	2	4A	1	1	4.94	15.66	1.03	<15.00	1	<28.00	1	0.65	18.35	19	2	1	1
2972	51	30.09	2	4A	1	1	5.01	17.77	1.339	<15.00	1	28.51	2	2.81	8.85	11.66	3	1	1
39	41	26.3	2	1	0	0	5.25	16.46	3.582	<15.00	1	31.41	2	0.5	20.44	20.94	2	2	2
3860	35	25.34	2	1	0	0	5.44	16.74	0.929	<15.00	1	<28.00	1	0.4	26.81	27.19	1	3	2
2786	46	22.65	2	3	1	0	5.18	17.56	0.479	<15.00	1	34	2	0.48	15.14	15.62	1	1	1
4913	36	26.3	2	1	0	0	5.44	16.87	0.97	<15.00	1	36	2	0.4	11.86	12.21	1	1	1
4288	49	27.72	2	4A	1	1	5.71	17.12	0.677	<15.00	1	37.53	2	0.4	14.48	14.66	1	1	1
2434	49	26.75	2	3	1	0	4.89	16.68	0.716	<15.00	1	<28.00	1	1.53	36.22	37.75	3	3	3
3764	57	26.18	2	1	0	0	5.72	16.02	1.834	<15.00	1	31.69	2	0.98	36.33	37.24	2	3	3
1331	35	27.43	2	2	1	0	4.97	18.62	1.837	<15.00	1	30.44	2	0.4	21.51	21.58	1	2	2
5165	48	37.47	2	4A	1	1	5.04	15.02	1.994	<15.00	1	29.21	2	0.44	15.46	15.9	1	1	1
1791	50	25.85	2	3	1	0	5.44	15.6	1.743	<15.00	1	<28.00	1	0.53	29.43	29.96	2	3	2
1371	49	25.88	2	1	0	0	5.13	20.02	0.889	<15.00	1	<28.00	1	0.51	22.03	22.54	2	2	2
4070	53	22.86	2	4A	1	1	5.17	18.67	1.053	<15.00	1	<28.00	1	0.53	8.76	9.29	2	1	1
3263	56	23.94	2	3	1	0	5.32	15.76	0.667	16.7	2	38.57	2	0.53	30.06	30.59	2	3	3
1863	55	22.66	2	3	1	0	5.51	14.7	2.074	<15.00	1	35.36	2	1.11	32.25	33.36	3	3	3
4403	50	25.16	2	3	1	0	5.02	16.45	1.858	<15.00	1	<28.00	1	2.18	21.08	23.26	3	2	2
4645	39	29.32	2	1	0	0	5.97	19.3	2.673	<15.00	1	<28.00	1	0.4	33.1	33.36	1	3	3
4485	50	24.52	2	1	0	0	5.5	15.02	1.04	<15.00	1	28.14	2	0.4	29.58	29.81	1	3	2
3314	47	23.38	2	1	0	0	5.99	16.01	0.549	<15.00	1	38.71	2	0.48	18.08	18.56	1	1	1
5237	51	26	2	1	0	0	5.2	17.07	0.866	<15.00	1	<28.00	1	1.08	15.72	16.8	3	1	1
4748	37	24.58	2	1	0	0	5.27	15.5	1.035	15.85	2	<28.00	2	1.57	26.34	27.91	3	2	2
1905	57	28.31	2	1	0	0	4.65	20.12	1.157	<15.00	1	35.21	2	1.41	32.37	33.78	3	3	3
3934	35	24.03	2	1	0	0	5.29	19.13	1.121	<15.00	1	<28.00	1	4.03	35.64	39.67	3	3	3
5079	44	27.06	2	3	1	0	5.89	16.44	1.258	<15.00	1	<28.00	1	0.4	30.2	30.3	1	3	3
337	53	25.22	2	3	1	0	5.09	16.11	2.158	<15.00	1	<28.00	1	2.18	11.76	13.94	3	1	1
1338	49	27.1	2	1	0	0	5.31	17.8	1.227	<15.00	1	<28.00	1	1.64	34.6	36.24	3	3	3
5164	40	24.25	2	1	0	0	5.64	16.79	1.349	<15.00	1	<28.00	1	0.49	20.5	20.99	2	2	2
1927	43	26.88	2	2	1	0	5.7	14.95	3.021	<15.00	1	<28.00	1	0.43	24.25	24.68	1	2	2
3079	52	27.17	2	3	1	0	5.4	18.52	0.885	<15.00	1	<28.00	1	0.52	30.48	31	2	3	3
2454	42	20.75	2	3	1	0	5.76	17.74	1.735	<15.00	1	<28.00	1	1.06	11.06	12.12	3	1	1
222	42	27.46	2	3	1	0	5.78	16.9	1.035	<15.00	1	<28.00	1	0.76	26.14	26.9	2	2	2
4029	58	23.99	2	2	1	0	5.49	17.5	2.261	<15.00	1	29.87	2	0.4	8.47	8.85	1	1	1
2394	53	17.99	2	1	0	0	5.2	14.5	1.211	<15.00	1	<28.00	1	0.4	57.43	57.43	1	3	3
4292	58	23.03	2	3	1	0	5.34	16.84	0.866	<15.00	1	<28.00	1	1.66	28.16	29.82	3	3	2
2273	53	25.28	2	2	1	0	4.71	16.23	1.655	<15.00	1	31.72	2	1.42	14.57	15.99	3	1	1
1626	50	27.48	2	1	0	0	5.61	19.5	0.876	<15.00	1	36.09	2	0.4	23.34	23.37	1	2	2
538	50	30.9	2	2	1	0	5.82	19.25	1.853	<15.00	1	<28.00	1	0.4	9.28	9.49	1	1	1
2265	46	24.45	2	1	0	0	5.27	17.03	0.934	<15.00	1	50.44	2	0.4	24.59	24.89	1	2	2
260	48	25.1	2	3	1	0	5.2	16.59	0.952	<15.00	1	<28.00	1	0.91	25.82	26.73	2	2	2
2064	50	25.06	2	3	1	0	4.68	15.73	0.905	38.05	2	40.01	2	0.44	36.67	37.11	1	3	3
1262	40	29.34	2	3	1	0	5.63	14.67	1.387	<15.00	1	<28.00	1	0.48	16.4	16.88	1	1	1
3340	44	26.59	2	4A	1	1	5.12	18.39	1.122	<15.00	1	35.84	2	1.06	5.7	6.76	3	1	1
1162	49	36.11	2	3	1	0	5.39	15.87	1.346	<15.00	1	35.19	2	0.53	46.38	46.91	2	3	3
1191	41	23.33	2	1	0	0	5.22	14.14	1.368	<15.00	1	<28.00	1	0.4	24.43	24.65	1	2	2
4961	46	26.37	2	3	1	0	5.3	15.63	0.423	<15.00	1	37.23	2	1.63	22.99	24.62	3	2	2
1679	37	23.7	2	1	0	0	5.5	17.81	1.515	<15.00	1	<28.00	1	1.85	24.73	26.58	3	2	2
4494	39	25.76	2	1	0	0	5.65	17.93	2.519	<15.00	1	<28.00	1	0.4	18.56	18.75	1	1	1
1608	59	27.02	2	3	1	0	5.19	12.84	2.702	<15.00	1	33.77	2	0.4	30.66	30.77	1	3	3
1368	46	31.31	2	4A	1	1	5.12	17.4	2.402	<15.00	1	31.76	2	0.55	9.4	9.95	2	1	1
2948	52	24.49	2	3	1	0	5.79	16.09	1.801	<15.00	1	31.06	2	0.41	46.39	46.8	1	3	3
4190	44	26.81	2	1	0	0	5.05	17.58	1.536	<15.00	1	<28.00	1	0.4	39.07	39.12	1	3	3
3534	35	25.76	2	1	0	0	5.04	14.77	1.165	<15.00	1	43.96	2	0.4	34.47	34.53	1	3	3
4844	39	27.28	2	1	0	0	5.36	13.63	1.566	<15.00	1	<28.00	1	1.28	18.89	20.17	3	1	2
4468	58	27.14	2	3	1	0	4.66	14.95	1.836	<15.00	1	33.74	2	0.47	22.1	22.57	1	2	2
639	53	22.06	2	4A	1	1	4.98	16.92	2.471	<15.00	1	<28.00	1	0.5	9.87	10.37	2	1	1
1176	48	25.36	2	2	1	0	5.49	14.83	1.867	<15.00	1	31.25	2	0.98	10.88	11.79	2	1	1
2909	58	23.89	2	1	0	0	4.86	17.68	1.597	<15.00	1	29.71	2	1.14	17.6	18.74	3	1	1
366	53	23.15	2	1	0	0	5.09	16.07	2.12	<15.00	1	29.29	2	1.41	18.34	19.75	3	1	1
3215	52	21.71	2	2	1	0	5.48	16.62	2.309	<15.00	1	<28.00	1	1.31	29.03	30.34	3	3	3
5302	53	26.67	2	3	1	0	4.86	20.16	1.351	<15.00	1	34.78	2	0.45	24.26	24.71	1	2	2
1442	51	27.46	2	1	0	0	5.63	15.87	1.821	<15.00	1	<28.00	1	0.42	14.96	15.38	1	1	1
4116	57	25.08	2	3	1	0	5.73	17.12	1.03	<15.00	1	35.79	2	1.67	26.88	28.55	3	3	2
1342	47	27.76	2	1	0	0	5.35	18.68	1.172	<15.00	1	36.27	2	0.4	38.53	38.6	1	3	3
898	50	26.17	2	3	1	0	5.29	15.63	0.787	<15.00	1	32.1	2	0.84	31.61	32.45	2	3	3
2755	48	27.64	2	4B	1	1	5.12	17.03	1.15	<15.00	1	<28.00	1	0.61	28.26	28.87	2	3	2
1848	45	37.42	2	1	0	0	5.65	15.78	0.792	<15.00	1	30.14	2	0.84	20.79	21.63	2	2	2
3781	50	24.38	2	1	0	0	5.69	17.66	1.206	<15.00	1	28.67	2	0.4	47.8	47.88	1	3	3
2399	37	24.34	2	1	0	0	5.79	17.2	1.584	<15.00	1	<28.00	1	1.75	26.9	28.65	3	3	2
4682	52	28.7	2	1	0	0	5.59	14.67	1.571	<15.00	1	<28.00	1	0.4	24.24	24.41	1	2	2
2107	35	22.94	2	1	0	0	5.47	17.36	1.422	36.33	2	<28.00	2	0.44	22.31	22.75	1	2	2
3617	45	24.19	2	1	0	0	4.68	14.83	1.414	<15.00	1	33.76	2	1.62	30.7	32.32	3	3	3
2049	47	29.75	2	1	0	0	5.27	15.94	1.341	<15.00	1	<28.00	1	0.4	14.97	15.13	1	1	1
2542	49	20.96	2	1	0	0	5.39	16.98	1.631	<15.00	1	34.98	2	1.39	28.82	30.21	3	3	3
5318	57	24.11	2	2	1	0	4.93	14.44	0.845	<15.00	1	<28.00	1	2.39	13.12	15.51	3	1	1
5385	44	26.78	2	1	0	0	5.03	11.56	2.023	<15.00	1	<28.00	1	1.73	19.73	21.46	3	2	2
1630	54	25.73	2	4B	1	1	4.7	15.99	0.873	<15.00	1	<28.00	1	0.48	15.26	15.74	1	1	1
4082	58	23.03	2	1	0	0	5.62	16.03	1.41	<15.00	1	28.25	2	0.4	31.18	31.32	1	3	3
4981	46	26.45	2	1	0	0	5.21	14.55	0.989	<15.00	1	<28.00	1	3.69	20.64	24.33	3	2	2
1265	58	26.4	2	3	1	0	5.55	14.22	1.624	<15.00	1	37.26	2	0.64	30.48	31.12	2	3	3
3628	37	30.76	2	1	0	0	5.56	15.54	1.386	<15.00	1	49.64	2	0.59	20.39	20.98	2	2	2
1564	48	28.71	2	1	0	0	6.21	18.69	0.908	<15.00	1	<28.00	1	1	11.9	12.9	3	1	1
3889	56	27.05	2	3	1	0	4.46	14.99	1.007	<15.00	1	36.23	2	2.2	21.74	23.94	3	2	2
3344	45	31.86	2	3	1	0	4.59	16.74	0.687	<15.00	1	<28.00	1	0.66	23.69	24.35	2	2	2
2460	39	27.43	2	2	1	0	5.03	15.8	1.946	<15.00	1	<28.00	1	0.61	28.75	29.36	2	3	2
1947	51	22.06	2	1	0	0	5.45	16.56	1.054	<15.00	1	39.89	2	0.76	39.18	39.94	2	3	3
1646	59	22.5	2	1	0	0	5.33	15.36	1.027	19.33	2	<28.00	2	0.44	37.39	34.83	1	3	3
3811	51	27.4	2	2	1	0	5.1	16.72	1.003	<15.00	1	32.13	2	1.44	23.81	25.25	3	2	2
1629	54	25.22	2	1	0	0	5.44	18.54	1.624	<15.00	1	<28.00	1	0.4	26.32	26.72	1	2	2
710	36	28.33	2	1	0	0	5.99	16.39	0.884	<15.00	1	29.41	2	0.65	27.64	28.29	2	3	2
5271	49	25.45	2	1	0	0	5.43	15.89	1.174	<15.00	1	<28.00	1	0.64	18.61	19.25	2	1	1
1347	56	23.81	2	3	1	0	4.3	17.39	0.743	<15.00	1	37.21	2	1.56	13.53	15.09	3	1	1
1185	41	31.22	2	1	0	0	6.09	15.26	0.845	<15.00	1	<28.00	1	0.43	23.01	23.44	1	2	2
2319	53	22.72	2	4A	1	1	5.37	16.98	2.593	<15.00	1	<28.00	1	1.16	45.58	46.74	3	3	3
153	50	26.78	2	1	0	0	6.04	16.88	1.975	34.2	2	<28.00	2	0.88	35.83	36.71	2	3	3
5116	37	21.72	2	1	0	0	5.96	17	1.506	<15.00	1	<28.00	1	2.13	17.52	19.65	3	1	1
4971	54	24.93	2	1	0	0	5.77	20.01	1.689	<15.00	1	<28.00	1	0.7	22.85	23.55	2	2	2
2994	48	26.2	2	1	0	0	4.78	19.47	3.928	<15.00	1	54.68	2	0.5	9.96	10.46	2	1	1
322	48	24.68	2	1	0	0	5.67	20.06	1.236	<15.00	1	<28.00	1	0.64	12.12	12.76	2	1	1
4921	49	26.73	2	1	0	0	4.33	15.99	0.826	<15.00	1	<28.00	1	0.53	20.84	21.37	2	2	2
5372	44	22.41	2	1	0	0	5.13	17.85	1.674	<15.00	1	<28.00	1	0.4	14.36	14.75	1	1	1
4491	50	22.2	2	2	1	0	5.15	15.51	1.984	<15.00	1	28.97	2	0.4	28.24	28.36	1	3	2
667	55	24.98	2	4B	1	1	4.54	15.76	1.303	<15.00	1	<28.00	1	1.09	35.38	36.47	3	3	3
101	39	25.18	2	1	0	0	5.23	15.67	2.063	<15.00	1	<28.00	1	0.64	16.75	17.39	2	1	1
507	49	31.77	2	1	0	0	5.73	18.54	1.147	<15.00	1	<28.00	1	0.47	29.74	30.21	1	3	3
3679	44	30.11	2	2	1	0	5.41	20.39	0.868	<15.00	1	47.76	2	1.59	25.92	27.51	3	2	2
4156	52	24.16	2	2	1	0	6.14	14.83	1.008	<15.00	1	<28.00	1	5.01	38	43.01	3	3	3
2782	55	27.77	2	4B	1	1	5.23	20.36	1.303	<15.00	1	<28.00	1	0.68	16.33	17.01	2	1	1
4792	58	27.34	2	3	1	0	4.23	18.4	3.859	<15.00	1	31.38	2	1.24	19.07	20.31	3	1	2
4103	53	26	2	3	1	0	5.61	17.48	1.699	<15.00	1	29.23	2	0.84	11.98	12.82	2	1	1
368	59	27.15	2	2	1	0	5.04	16.42	1.332	<15.00	1	43.12	2	1.77	17.51	19.28	3	1	1
2167	51	28.73	2	3	1	0	5.2	16.53	0.668	<15.00	1	<28.00	1	1.46	27.56	29.02	3	3	2
4753	38	29.75	2	1	0	0	5.36	15.86	1.18	<15.00	1	<28.00	1	4.76	27.03	31.79	3	3	3
3217	51	25.65	2	3	1	0	5.2	18.19	0.831	<15.00	1	<28.00	1	1.89	15.72	17.61	3	1	1
1186	52	25.8	2	2	1	0	5.26	14.81	1.464	<15.00	1	<28.00	1	0.4	21.27	21.35	1	2	2
1939	49	24.62	2	1	0	0	4.31	16.42	2.344	<15.00	1	<28.00	1	2.07	30.45	32.52	3	3	3
1114	42	26.09	2	1	0	0	5.56	14.65	1.849	<15.00	1	<28.00	1	1.59	27.42	29.01	3	3	2
2798	42	20.94	2	1	0	0	6.05	18.1	1.592	16.27	2	<28.00	2	4.87	22.35	27.22	3	2	2
1056	50	24.49	2	3	1	0	4.85	19.3	1.201	<15.00	1	32.61	2	0.4	17.75	18.13	1	1	1
3183	58	23.41	2	1	0	0	5.1	15.39	1.001	<15.00	1	<28.00	1	0.95	17.51	18.46	2	1	1
2621	56	23.57	2	1	0	0	5.5	18.66	1.737	<15.00	1	<28.00	1	0.8	12.94	13.74	2	1	1
1148	48	27.58	2	2	1	0	5.64	15.44	1.001	<15.00	1	<28.00	1	0.68	15.33	16.01	2	1	1
4151	40	26.51	2	2	1	0	5.35	16.1	3.594	<15.00	1	36.4	2	1.78	24.21	25.99	3	2	2
4783	40	25.86	2	1	0	0	5.38	14.74	1.332	<15.00	1	<28.00	1	0.4	24.26	24.42	1	2	2
2520	56	23.55	2	1	0	0	5.75	17.22	0.969	<15.00	1	<28.00	1	0.51	15.04	15.55	2	1	1
5022	53	26.3	2	1	0	0	4.77	15.68	0.868	<15.00	1	<28.00	1	0.63	41.96	42.59	2	3	3
5392	50	23.2	2	1	0	0	5.03	15.76	1.874	<15.00	1	30.94	2	0.84	15.21	16.05	2	1	1
4229	38	22.98	2	1	0	0	5.69	16.66	1.482	<15.00	1	<28.00	1	1.1	24.72	25.82	3	2	2
2178	46	25.4	2	2	1	0	5.42	17.4	1.185	19.65	2	<28.00	2	0.72	29.32	30.04	2	3	3
1315	55	22.31	2	1	0	0	5.66	17.66	2.047	<15.00	1	<28.00	1	0.4	27.18	27.38	1	3	2
2281	43	24.38	2	3	1	0	5.14	17.1	0.78	<15.00	1	45.91	2	1.91	38.86	40.77	3	3	3
4950	41	22.78	2	1	0	0	6.09	17.77	1.566	<15.00	1	<28.00	1	0.4	15.81	16.11	1	1	1
5327	49	30.12	2	1	0	0	6.15	16.24	1.335	<15.00	1	<28.00	1	1.55	19.55	21.1	3	2	2
135	51	26.47	2	2	1	0	5.07	16.92	1.74	<15.00	1	<28.00	1	0.77	25.76	26.53	2	2	2
4186	43	29.38	2	1	0	0	5.01	16.53	2.927	<15.00	1	<28.00	1	0.74	20.64	21.38	2	2	2
3639	42	26.51	2	1	0	0	5.28	16.21	1.016	<15.00	1	<28.00	1	0.4	36.17	36.52	1	3	3
4780	42	23.72	2	1	0	0	5.37	14.5	2.15	<15.00	1	<28.00	1	0.52	17.3	17.82	2	1	1
3760	46	27.78	2	2	1	0	4.84	11.78	1.535	15.46	2	37.9	2	0.81	15.13	15.94	2	1	1
4886	31	25.22	2	1	0	0	5.57	15.97	2.221	<15.00	1	30.72	2	1.15	21.91	23.06	3	2	2
3998	41	27.38	2	1	0	0	5.43	18.65	2.084	<15.00	1	<28.00	1	1.67	22.37	24.04	3	2	2
4477	50	24.82	2	1	0	0	5.01	14.39	0.655	<15.00	1	29.78	2	0.42	16.97	17.39	1	1	1
4174	38	22.34	2	1	0	0	5.71	14.98	2.669	<15.00	1	34.97	2	0.9	18.85	19.75	2	1	1
6	58	25.56	2	1	0	0	5.2	18.08	1.477	<15.00	1	<28.00	1	0.77	32.92	33.69	2	3	3
3005	58	24.77	2	3	1	0	4.78	13.82	2.168	<15.00	1	<28.00	1	0.81	30.56	31.57	2	3	3
2327	47	38.58	2	3	1	0	5.69	15.23	0.72	<15.00	1	30.74	2	0.99	16.61	17.6	3	1	1
4215	52	25.06	2	1	0	0	5.09	23.49	1.189	<15.00	1	36.48	2	0.67	35.12	35.79	2	3	3
3670	39	26.26	2	2	1	0	5.73	16.8	2.913	<15.00	1	<28.00	1	0.4	31.47	31.79	1	3	3
920	53	20.75	2	1	0	0	6.09	19.6	1.765	<15.00	1	<28.00	1	0.98	11.5	12.48	2	1	1
3734	56	26.45	2	3	1	0	5.48	14.63	1.007	<15.00	1	33.25	2	0.93	18.1	19.03	2	1	1
2825	40	31.64	2	1	0	0	5.39	14.51	1.765	<15.00	1	32.23	2	0.46	15.72	16.18	1	1	1
3650	44	25.14	2	1	0	0	4.62	16.89	1.104	<15.00	1	<28.00	1	7.02	29.15	36.17	3	3	3
2648	55	24.44	2	2	1	0	5.05	13.63	2.042	<15.00	1	30.54	2	0.4	20.83	21.21	1	2	2
3941	59	24.73	2	3	1	0	5.15	17.71	1.32	<15.00	1	36.33	2	2.07	29.9	31.97	3	3	3
1032	35	23.94	2	2	1	0	5.06	15.48	1.284	<15.00	1	31.55	2	0.4	21.3	21.67	1	2	2
3414	57	25.4	2	2	1	0	4.97	19.66	2.097	<15.00	1	<28.00	1	0.67	25.15	25.82	2	2	2
4434	50	27.44	2	2	1	0	5.72	17.13	1.888	<15.00	1	34.44	2	0.4	32.94	33.14	1	3	3
3410	55	22.34	2	2	1	0	5.04	15.79	2.077	<15.00	1	31.06	2	0.72	49.67	50.39	2	3	3
5100	50	23.5	2	1	0	0	5.47	15.4	1.758	<15.00	1	<28.00	1	0.57	37.05	37.62	2	3	3
3716	55	26.2	2	3	1	0	5.11	14.15	1.639	<15.00	1	39.71	2	0.4	8.58	8.91	1	1	1
5257	57	24.26	2	1	0	0	5.39	16.69	1.311	<15.00	1	41.48	2	0.99	20.53	21.52	3	2	2
4030	60	26.67	2	1	0	0	5.24	18.1	1.292	<15.00	1	<28.00	1	0.94	19.58	20.52	2	2	2
4742	58	22.77	2	1	0	0	5.12	16.92	1.593	<15.00	1	<28.00	1	0.65	27.21	27.86	2	3	2
4043	51	24.06	2	3	1	0	4.58	14.81	0.556	<15.00	1	<28.00	1	0.79	12.59	13.38	2	1	1
1011	55	24.68	2	2	1	0	5.54	17.64	1.746	<15.00	1	31.26	2	0.55	27.45	28	2	3	2
3875	44	25.25	2	1	0	0	6.08	18.69	1.914	<15.00	1	35.02	2	1.87	15.41	17.28	3	1	1
825	48	23.05	2	4A	1	1	5.4	15.65	1.894	<15.00	1	<28.00	1	0.99	24.97	25.96	3	2	2
2987	48	27.15	2	1	0	0	5.27	16.56	0.841	<15.00	1	<28.00	1	1.03	26.93	27.96	3	3	2
1416	47	21.98	2	1	0	0	5.46	17.45	1.118	<15.00	1	38.44	2	0.68	18.33	19.01	2	1	1
4629	56	19.05	2	3	1	0	5.58	17.6	0.745	<15.00	1	<28.00	1	0.75	16.49	17.24	2	1	1
4744	54	32.04	2	1	0	0	5.28	14.42	1.173	<15.00	1	<28.00	1	0.74	42.78	43.52	2	3	3
2665	58	28.09	2	3	1	0	5.52	19.23	1.594	<15.00	1	28.84	2	0.89	33.75	34.64	2	3	3
1945	51	24.31	2	1	0	0	5.47	17.78	1.722	<15.00	1	31.33	2	1.65	15.11	16.76	3	1	1
5099	56	26	2	1	0	0	5.01	15.34	0.832	<15.00	1	29.09	2	0.53	27.44	27.97	2	3	2
3989	45	26.37	2	2	1	0	5.15	16.03	1.242	15.76	2	28.71	2	0.75	19.67	20.42	2	2	2
1888	35	28.69	2	1	0	0	5.38	17.66	0.789	<15.00	1	36.78	2	1.75	34.07	35.82	3	3	3
4438	47	23.26	2	3	1	0	5.59	17.53	1.459	<15.00	1	39.95	2	1.92	40.36	42.28	3	3	3
2409	43	22.1	2	3	1	0	5.48	17.09	0.85	<15.00	1	<28.00	1	1.79	27.1	28.89	3	3	2
4195	50	26	2	2	1	0	5.34	15.58	1.021	<15.00	1	<28.00	1	0.4	16.84	17.16	1	1	1
4294	42	24.19	2	3	1	0	5.63	16.14	0.732	<15.00	1	<28.00	1	0.4	23.04	23.38	1	2	2
3718	57	25.26	2	3	1	0	4.96	15	2.056	<15.00	1	<28.00	1	0.4	24.69	24.97	1	2	2
4625	37	26.49	2	1	0	0	5.48	13.64	3.434	<15.00	1	29.56	2	0.73	16.71	17.44	2	1	1
4592	47	31.44	2	1	0	0	5.11	13.8	1.821	<15.00	1	28.3	2	0.46	30.27	30.73	1	3	3
2466	53	25.56	2	1	0	0	5.19	15.67	1.538	<15.00	1	<28.00	1	0.4	39.29	39.66	1	3	3
3708	45	24.62	2	1	0	0	5.04	19.24	2.074	<15.00	1	<28.00	1	0.63	18.63	19.26	2	1	1
4216	51	26.33	2	4A	1	1	5.76	13.35	2.459	<15.00	1	<28.00	1	1.41	14.18	15.59	3	1	1
4189	52	29.4	2	1	0	0	4.88	16.52	1.796	<15.00	1	<28.00	1	0.4	23.89	24.16	1	2	2
5290	51	29.73	2	3	1	0	6.01	19.21	3.65	<15.00	1	44.4	2	0.56	28.33	28.89	2	3	2
1722	50	27.4	2	3	1	0	5.94	17.1	0.582	<15.00	1	33.54	2	0.74	32.21	32.95	2	3	3
4267	57	25.21	2	2	1	0	5.67	17.46	1.079	<15.00	1	<28.00	1	1.73	33.6	35.33	3	3	3
5177	43	20.2	2	2	1	0	5.98	17.23	2.258	<15.00	1	<28.00	1	2.11	25.1	27.21	3	2	2
4123	45	28.03	2	2	1	0	5.28	20.44	0.813	19.51	2	38.87	2	0.4	19.58	19.84	1	2	1
654	44	25.34	2	1	0	0	4.97	16.68	1.23	<15.00	1	<28.00	1	0.4	10.15	10.28	1	1	1
2567	51	26.81	2	2	1	0	5.27	14.18	1.791	<15.00	1	30.28	2	0.76	30.16	30.92	2	3	3
815	56	29.06	2	3	1	0	5.78	16.18	1.163	<15.00	1	<28.00	1	6.01	18.89	24.9	3	1	2
170	48	22.04	2	1	0	0	5.7	13.35	1.413	<15.00	1	<28.00	1	0.76	31.31	32.07	2	3	3
2998	49	28.33	2	3	1	0	6.08	18.8	1.627	<15.00	1	<28.00	1	1.47	18.77	20.24	3	1	2
718	60	26.26	2	3	1	0	5.61	18.86	1.12	<15.00	1	28.42	2	0.5	26.34	26.84	2	2	2
100	47	34.82	2	3	1	0	5.84	15.82	0.516	<15.00	1	<28.00	1	0.4	16.94	17.14	1	1	1
1746	51	23.41	3	3	1	0	5.54	16.17	1.416	<15.00	1	<28.00	1	1.86	18.13	19.99	3	1	1
3992	57	27.7	3	3	1	0	5.53	14.82	1.228	<15.00	1	33.64	2	0.71	8.96	9.67	2	1	1
4409	47	24.82	3	1	0	0	4.81	17.68	1.84	<15.00	1	37.35	2	0.4	35.06	35.41	1	3	3
1812	42	29.03	3	1	0	0	6.24	16.96	2.515	<15.00	1	41.95	2	1.93	38.96	40.89	3	3	3
4647	41	22.84	3	3	1	0	5.38	18.4	1.749	<15.00	1	<28.00	1	0.4	23.4	23.73	1	2	2
1522	59	27.22	3	4A	1	1	5.89	18.94	2.322	<15.00	1	28.63	2	0.66	22.58	23.24	2	2	2
975	53	27.76	3	2	1	0	5.44	14.67	0.94	<15.00	1	36.75	2	0.4	22.59	22.83	1	2	2
2253	46	30.72	3	4A	1	1	5.91	16.92	0.97	<15.00	1	<28.00	1	1.3	12.03	13.33	3	1	1
902	35	25.66	3	1	0	0	5.65	15.39	1.141	<15.00	1	<28.00	1	2.83	33.8	36.63	3	3	3
1970	58	22.91	3	3	1	0	4.71	14.03	0.909	<15.00	1	<28.00	1	1.52	24.3	25.82	3	2	2
2996	35	30.35	3	1	0	0	5.2	13.31	1.063	<15.00	1	34.99	2	1.67	24.14	25.81	3	2	2
5320	42	27.02	3	3	1	0	5.78	13.99	1.602	<15.00	1	<28.00	1	3.41	25.88	29.29	3	2	2
4312	53	27.17	3	2	1	0	5.36	18.56	1.088	<15.00	1	31.4	2	0.4	11.42	11.64	1	1	1
4719	50	21.06	3	1	0	0	5.55	14.13	1.057	<15.00	1	<28.00	1	1.04	29.99	31.03	3	3	3
4141	53	25.03	3	1	0	0	5.41	15.94	2.053	<15.00	1	<28.00	1	0.4	26.49	26.85	1	2	2
2537	56	27.76	3	1	0	0	5.62	16.84	1.485	<15.00	1	38.21	2	0.75	24.52	25.27	2	2	2
4784	41	22.79	3	3	1	0	5.71	14.91	1.338	<15.00	1	34.18	2	1.96	22.6	24.56	3	2	2
2339	54	23.57	3	2	1	0	4.98	14.4	0.835	<15.00	1	32.63	2	1.03	19.3	20.33	3	2	2
4762	40	25.69	3	3	1	0	5.35	13.98	1.034	<15.00	1	<28.00	1	1.6	15.83	17.43	3	1	1
757	54	27.17	3	2	1	0	5.36	14.95	1.051	<15.00	1	<28.00	1	0.66	44.7	45.36	2	3	3
1810	49	28.96	3	1	0	0	5.31	17.1	2.063	17.57	2	33.83	2	0.67	14.54	15.21	2	1	1
3498	41	26.86	3	2	1	0	4.96	16.75	1.523	<15.00	1	30.39	2	0.8	14.26	15.06	2	1	1
4290	46	23.38	3	1	0	0	5.23	17.63	1.967	<15.00	1	<28.00	1	0.63	13.84	14.47	2	1	1
2507	49	24.59	3	4A	1	1	5.74	15.71	2.638	<15.00	1	<28.00	1	0.9	14.61	15.51	2	1	1
3807	46	28.06	3	2	1	0	5.56	17.31	0.733	<15.00	1	<28.00	1	0.4	40.86	40.99	1	3	3
4437	56	25.46	3	4A	1	1	5.54	18.44	2.894	<15.00	1	32.06	2	0.48	8.8	9.28	1	1	1
4068	42	23.1	3	1	0	0	5.82	18.25	2.278	<15.00	1	<28.00	1	0.72	26.15	26.87	2	2	2
933	37	24.96	3	3	1	0	6.14	14.87	1.315	<15.00	1	39.01	2	0.4	17.84	18.15	1	1	1
751	50	27.08	3	2	1	0	4.97	16.12	3.136	16.55	2	<28.00	2	0.96	23.78	24.74	2	2	2
362	54	25.77	3	2	1	0	5.85	17.24	1.661	<15.00	1	35.44	2	1.8	36.64	38.44	3	3	3
4089	59	22.16	3	3	1	0	5.33	17.57	0.784	<15.00	1	39.75	2	0.4	17.93	18.33	1	1	1
2676	52	22.79	3	2	1	0	5.51	17.62	1.584	<15.00	1	32.41	2	0.51	27.3	27.81	2	3	2
5292	41	31.14	3	1	0	0	5.18	16.18	2.698	<15.00	1	<28.00	1	1.07	22.82	23.89	3	2	2
5095	49	30.59	3	4A	1	1	5.28	17.6	1.233	<15.00	1	28.06	2	0.4	24.89	25.14	1	2	2
961	57	22.68	3	1	0	0	5.41	17.81	1.402	15.29	2	<28.00	2	1.57	41.76	43.33	3	3	3
1580	59	24.28	3	2	1	0	4.99	18.5	0.948	23.37	2	<28.00	2	0.5	22.87	23.37	2	2	2
648	47	23.88	3	3	1	0	4.79	13.29	2.754	<15.00	1	<28.00	1	1.59	24.69	26.28	3	2	2
2022	43	21.27	3	1	0	0	5.32	14.75	1.996	<15.00	1	<28.00	1	1.43	15.8	17.23	3	1	1
1447	54	26.75	3	3	1	0	5.38	17.62	0.939	<15.00	1	33.68	2	0.94	20.87	21.81	2	2	2
1140	55	28.04	3	3	1	0	5.2	17.03	1.706	<15.00	1	31.61	2	0.4	36.76	36.93	1	3	3
31	47	29	3	3	1	0	5.76	16.25	1.438	<15.00	1	35.19	2	0.42	21.32	21.74	1	2	2
1305	48	25.03	3	3	1	0	4.96	14.17	1.152	<15.00	1	<28.00	1	0.83	26.3	27.13	2	2	2
2042	41	27.78	3	2	1	0	4.29	13.43	2.368	<15.00	1	<28.00	1	1.63	30.35	31.98	3	3	3
429	57	27.14	3	4C	1	1	4.4	12.65	0.524	<15.00	1	30.45	2	2.26	37.29	39.55	3	3	3
1433	50	23.66	3	3	1	0	5.67	16.72	0.949	<15.00	1	<28.00	1	0.4	13.51	13.71	1	1	1
2133	40	24.69	3	1	0	0	5.44	15.66	1.168	<15.00	1	35.2	2	1.87	26.17	28.04	3	2	2
4674	41	21.94	3	1	0	0	5.11	17.67	2.73	<15.00	1	30.87	2	0.4	25.73	25.78	1	2	2
5283	55	29	3	3	1	0	4.72	11.6	2.584	<15.00	1	<28.00	1	2	34.3	36.3	3	3	3
1555	43	27.4	3	1	0	0	5.12	18.99	0.914	<15.00	1	35.39	2	0.4	20.42	20.67	1	2	2
4384	41	20.52	3	1	0	0	5.42	18.57	0.669	<15.00	1	34.49	2	2.25	27.77	30.02	3	3	3
4367	57	24.68	3	3	1	0	4.97	18.3	1.965	<15.00	1	<28.00	1	0.4	27.72	28.03	1	3	2
3146	57	22.49	3	3	1	0	5.33	16.04	1.528	<15.00	1	28.91	2	0.64	41.33	41.97	2	3	3
616	59	28.41	3	3	1	0	5.16	19.01	1.565	<15.00	1	<28.00	1	1.39	66.97	68.36	3	3	3
1328	50	33.08	3	1	0	0	5.68	16.42	1.673	<15.00	1	30.78	2	0.49	18.5	18.99	2	1	1
309	56	28.71	3	4A	1	1	5.54	17.72	1.024	<15.00	1	33.74	2	0.4	11.68	12.01	1	1	1
896	57	26.78	3	3	1	0	5.22	16.24	1.645	<15.00	1	<28.00	1	0.4	26.74	26.84	1	3	2
1415	46	18.81	3	1	0	0	5.57	15.5	2.277	<15.00	1	<28.00	1	0.4	16.61	16.88	1	1	1
5367	53	25.85	3	3	1	0	5.47	17.29	1.375	<15.00	1	28.37	2	1.29	8.78	10.07	3	1	1
104	50	24.38	3	3	1	0	5.08	20.32	0.982	<15.00	1	<28.00	1	0.53	15.74	16.27	2	1	1
4590	43	26.45	3	2	1	0	5.57	15.76	0.891	<15.00	1	38.41	2	0.4	30.77	31.06	1	3	3
5284	58	28.72	3	1	0	0	4.85	15.56	1.636	<15.00	1	<28.00	1	0.71	29.15	29.86	2	3	2
239	49	22.53	3	2	1	0	6.01	17.55	1.885	<15.00	1	<28.00	1	1.25	20.98	22.23	3	2	2
1369	52	24.77	3	2	1	0	4.9	14.73	1.552	<15.00	1	31.83	2	1.41	22.48	23.89	3	2	2
3279	52	23.8	3	3	1	0	5.72	16.22	2.38	<15.00	1	<28.00	1	0.4	17.4	17.79	1	1	1
138	50	21.26	3	1	0	0	5.29	14.31	0.798	<15.00	1	<28.00	1	0.58	19.63	20.21	2	2	2
948	52	31.71	3	2	1	0	5.32	12.64	3.231	<15.00	1	29.48	2	0.7	6.71	7.41	2	1	1
2973	48	23.36	3	4A	1	1	5.16	20.3	1.309	<15.00	1	<28.00	1	2.44	24.05	26.49	3	2	2
206	58	24.02	3	3	1	0	4.59	16.98	1.336	<15.00	1	<28.00	1	0.4	23.78	23.8	1	2	2
4128	50	23.53	3	1	0	0	5.2	16.54	0.55	<15.00	1	30.05	2	0.95	30.2	31.15	2	3	3
4826	54	22.1	3	3	1	0	5.25	14.81	1.312	<15.00	1	<28.00	1	1.87	32.92	34.79	3	3	3
4936	41	33.57	3	1	0	0	5.79	14.02	2.279	21.32	2	<28.00	2	2.48	17.22	19.7	3	1	1
3704	43	24.06	3	1	0	0	5.31	19.5	0.814	<15.00	1	<28.00	1	2.29	27.51	29.8	3	3	2
1181	50	28.33	3	2	1	0	5.07	13.45	0.591	<15.00	1	39.95	2	0.68	36.94	37.62	2	3	3
4028	47	23.24	3	3	1	0	5.47	16.95	0.575	<15.00	1	<28.00	1	0.68	23.45	24.13	2	2	2
2220	52	21.45	3	2	1	0	4.6	12.66	1.802	<15.00	1	<28.00	1	0.56	15.48	16.04	2	1	1
5300	56	23.46	3	3	1	0	5.55	15.66	0.467	<15.00	1	<28.00	1	0.4	21.07	21.16	1	2	2
1619	39	34.09	3	1	0	0	4.86	16.05	3.011	<15.00	1	34.4	2	0.4	24.79	25.08	1	2	2
1103	52	23.6	3	3	1	0	5.35	16.35	1.276	<15.00	1	<28.00	1	0.62	17.14	17.76	2	1	1
2001	50	26.89	3	1	0	0	5.81	18.23	1.264	<15.00	1	29.68	2	0.97	45.14	46.11	2	3	3
1854	41	27.77	3	1	0	0	5.63	16.68	0.943	<15.00	1	<28.00	1	1.62	19.67	21.29	3	2	2
131	38	24.3	3	1	0	0	5.52	14.28	1.892	<15.00	1	<28.00	1	0.4	31.16	31.2	1	3	3
2171	48	23.89	3	3	1	0	4.69	17.46	0.711	<15.00	1	<28.00	1	0.66	14.14	14.8	2	1	1
2302	53	25.8	3	1	0	0	5.68	15.78	0.587	<15.00	1	36.63	2	1.95	20.95	22.9	3	2	2
3748	48	28.7	3	1	0	0	5.55	16.04	1.574	<15.00	1	30.98	2	0.88	28.06	28.94	2	3	2
1035	57	26.83	3	4A	1	1	3.56	14.82	1.242	<15.00	1	31.78	2	0.4	10.68	10.94	1	1	1
4178	51	34.68	3	2	1	0	4.74	14.29	1.676	<15.00	1	<28.00	1	4.69	21.46	26.15	3	2	2
4034	49	27.94	3	4A	1	1	6.19	22.57	1.558	<15.00	1	47.98	2	0.6	9.23	9.83	2	1	1
905	57	23.84	3	2	1	0	5.25	16.95	0.643	<15.00	1	<28.00	1	1.65	24.87	26.52	3	2	2
2341	47	29.41	3	1	0	0	5.81	17.34	2.207	<15.00	1	<28.00	1	0.4	28.13	28.49	1	3	2
407	50	24.54	3	4A	1	1	5.62	15.8	1.122	<15.00	1	<28.00	1	2.28	11.07	13.35	3	1	1
4176	51	22.78	3	2	1	0	6.23	18.91	1.156	<15.00	1	<28.00	1	0.78	20.6	21.38	2	2	2
4492	51	27.77	3	2	1	0	5.02	14.88	1.806	<15.00	1	<28.00	1	0.83	29.69	30.52	2	3	3
599	44	31.21	3	2	1	0	5.02	15.82	1.363	<15.00	1	<28.00	1	0.4	19.89	20.08	1	2	2
3154	57	27.1	3	2	1	0	5.26	17.5	1.015	<15.00	1	<28.00	1	0.78	23.95	24.73	2	2	2
4745	47	26.26	3	4B	1	1	6.05	18.63	1.388	<15.00	1	<28.00	1	0.84	17.21	18.05	2	1	1
61	41	26.75	3	3	1	0	5.49	15.93	3.082	<15.00	1	30.8	2	2.14	25.5	27.64	3	2	2
5206	50	24.11	3	2	1	0	5.56	14.9	1.119	<15.00	1	<28.00	1	0.59	22.1	22.69	2	2	2
3868	58	26.9	3	1	0	0	5.14	15.65	1.856	<15.00	1	34.07	2	0.79	8.8	9.59	2	1	1
2770	44	32.83	3	1	0	0	5.69	19.9	1.34	<15.00	1	<28.00	1	1.97	26.57	28.54	3	2	2
3732	35	20.15	3	1	0	0	4.77	16.34	1.376	<15.00	1	29.15	2	1.47	22.35	23.82	3	2	2
2673	54	30.86	3	2	1	0	5.83	14.29	1.152	<15.00	1	<28.00	1	0.72	27.41	28.13	2	3	2
2767	56	28.36	3	3	1	0	4.82	17.66	0.958	<15.00	1	<28.00	1	0.4	20.84	20.92	1	2	2
890	52	24.11	3	1	0	0	5.29	17.73	1.621	<15.00	1	<28.00	1	0.4	13.27	13.54	1	1	1
1	48	30.06	3	1	0	0	5.1	14.56	2.675	<15.00	1	28.92	2	0.77	25.34	26.11	2	2	2
5015	40	24.44	3	1	0	0	5.39	18.35	1.09	<15.00	1	<28.00	1	0.4	23.71	24.03	1	2	2
4396	49	26.03	3	1	0	0	5.23	17.86	2.491	<15.00	1	43.4	2	0.4	14.47	14.51	1	1	1
2684	44	24.69	3	1	0	0	5.06	18.42	1.045	<15.00	1	<28.00	1	1.51	27.67	29.18	3	3	2
4951	51	22.84	3	3	1	0	5.33	17.32	3.471	<15.00	1	36.19	2	3.37	5.11	8.48	3	1	1
3430	45	31.86	3	4B	1	1	4.76	20.61	1.216	<15.00	1	<28.00	1	0.4	8.4	8.62	1	1	1
3248	49	23.92	3	1	0	0	5.87	18.17	1.286	<15.00	1	36.1	2	0.92	21.05	21.97	2	2	2
4739	48	23.77	3	1	0	0	5.01	14.21	1.111	<15.00	1	<28.00	1	0.48	26.91	27.39	1	3	2
263	49	28.6	3	2	1	0	5.14	13.73	0.835	<15.00	1	32.8	2	1.8	18.81	20.61	3	1	2
1915	51	26.4	3	1	0	0	4.63	19.81	2.552	<15.00	1	30.1	2	0.4	35.43	35.43	1	3	3
2927	51	25.98	3	1	0	0	5.2	14.95	1.836	<15.00	1	34.81	2	0.4	13.59	13.89	1	1	1
4893	47	32.18	3	1	0	0	5.47	16.63	1.753	<15.00	1	<28.00	1	2.67	23.98	26.65	3	2	2
1612	44	24.39	3	3	1	0	4.94	18.45	1.845	<15.00	1	40.91	2	2.54	33.19	35.73	3	3	3
3996	57	27.38	3	1	0	0	5.71	19.54	0.849	<15.00	1	<28.00	1	0.49	20.07	20.56	2	2	2
310	56	23.51	3	1	0	0	5.22	17.31	1.703	<15.00	1	31.07	2	1	29.05	30.05	3	3	3
4704	45	25.65	3	3	1	0	5.57	17.17	2.527	<15.00	1	<28.00	1	0.4	19.2	19.57	1	2	1
2408	51	24.15	3	3	1	0	4.55	15.51	1.327	<15.00	1	<28.00	1	0.4	15.75	15.86	1	1	1
93	48	29.76	3	3	1	0	4.66	15.13	1.147	<15.00	1	<28.00	1	1.77	18.03	19.8	3	1	1
4213	48	25.7	3	1	0	0	5.82	21.07	1.169	<15.00	1	34.45	2	0.4	26.87	27.19	1	3	2
3379	35	26.93	3	1	0	0	5.5	15.93	0.834	<15.00	1	<28.00	1	0.61	16.89	17.5	2	1	1
2658	57	29.38	3	1	0	0	5.13	12.86	0.73	<15.00	1	40.44	2	0.4	27.42	27.47	1	3	2
5113	59	25.99	3	1	0	0	5.97	19.45	2.637	20.8	2	44.43	2	2.21	30.15	32.36	3	3	3
4860	51	25.86	3	3	1	0	5.14	14.14	1.169	<15.00	1	38.15	2	0.6	27.52	28.12	2	3	2
2331	38	21.01	3	1	0	0	4.84	14.15	2.081	<15.00	1	29.05	2	0.4	23.15	23.51	1	2	2
1917	56	25.31	3	3	1	0	5.11	17.53	1.186	<15.00	1	33.63	2	2.62	54.05	56.67	3	3	3
2747	50	28.73	3	1	0	0	4.91	15.7	2.638	<15.00	1	<28.00	1	3.33	23.04	26.37	3	2	2
2502	42	25.56	3	3	1	0	4.89	15.41	0.664	<15.00	1	35.28	2	0.4	30.64	30.87	1	3	3
5093	48	22.66	3	3	1	0	5.83	15.81	0.763	<15.00	1	<28.00	1	2.24	18.48	20.72	3	1	2
3294	58	27.76	3	1	0	0	5.05	17.65	1.511	<15.00	1	<28.00	1	0.4	28.84	29.23	1	3	2
2813	50	22.47	3	3	1	0	4.68	18.33	0.859	<15.00	1	<28.00	1	0.5	35.6	36.1	2	3	3
4772	45	23.74	3	4B	1	1	4.61	17.52	0.688	<15.00	1	<28.00	1	0.4	13.01	13.08	1	1	1
5143	43	32.93	3	1	0	0	4.49	16.32	1.274	16.19	2	<28.00	2	2.19	24.34	26.53	3	2	2
3791	48	28.73	3	1	0	0	6.24	15.62	1.26	<15.00	1	<28.00	1	0.68	20.04	20.72	2	2	2
1606	59	22.72	3	2	1	0	5.72	18.45	1.516	<15.00	1	<28.00	1	0.4	17.39	17.7	1	1	1
1660	56	24.28	3	3	1	0	4.99	16.57	2.033	<15.00	1	<28.00	1	0.4	20.96	21.21	1	2	2
3603	45	23.05	3	3	1	0	5.58	19.45	0.491	<15.00	1	<28.00	1	0.58	34.62	35.2	2	3	3
1695	56	24.61	3	3	1	0	5.28	16.39	0.708	<15.00	1	<28.00	1	0.6	25.16	25.76	2	2	2
3174	55	23.84	3	1	0	0	5.84	20	1.944	<15.00	1	<28.00	1	0.46	21.22	21.68	1	2	2
3365	45	23.95	3	1	0	0	5.09	13.77	0.832	19.64	2	<28.00	2	0.56	16.68	17.24	2	1	1
5354	37	24.28	3	1	0	0	6.01	17.07	1.81	<15.00	1	<28.00	1	0.71	23.81	24.52	2	2	2
273	53	24.17	3	3	1	0	4.72	15.25	2.166	<15.00	1	<28.00	1	1.53	25.84	27.37	3	2	2
2414	58	23.14	3	4A	1	1	5.4	18.51	1.493	<15.00	1	<28.00	1	1.67	11.42	13.09	3	1	1
1091	51	24.68	3	1	0	0	5.78	16.83	1.107	<15.00	1	<28.00	1	0.4	27.17	27.19	1	3	2
4939	50	26.47	3	2	1	0	5.75	15.79	1.073	<15.00	1	28.44	2	0.4	48.21	48.51	1	3	3
1621	48	28.73	3	3	1	0	5.33	15.43	1.673	<15.00	1	<28.00	1	0.68	20.54	21.22	2	2	2
1771	56	24.8	3	1	0	0	5.43	13.31	1.261	<15.00	1	<28.00	1	1.11	48.62	49.73	3	3	3
1717	37	23.45	3	2	1	0	5.54	15.57	2.167	<15.00	1	<28.00	1	2.76	23.34	26.1	3	2	2
2172	55	24.96	3	2	1	0	5.66	17.49	0.921	<15.00	1	<28.00	1	0.4	25.28	25.59	1	2	2
3770	43	32.66	3	1	0	0	5.39	17.66	1.194	<15.00	1	<28.00	1	0.4	10.76	11	1	1	1
3295	48	29.61	3	3	1	0	5.03	12.04	1.714	17.14	2	<28.00	2	0.81	20.89	21.7	2	2	2
4004	51	26.75	3	2	1	0	5.56	17.24	2.002	<15.00	1	<28.00	1	0.4	36.27	36.61	1	3	3
3008	45	25.39	3	1	0	0	4.63	18.16	1.197	<15.00	1	<28.00	1	1.92	28.94	30.86	3	3	3
426	47	20.76	3	2	1	0	5.35	17.38	1.271	<15.00	1	<28.00	1	0.4	20.2	20.33	1	2	2
1527	58	26.77	3	1	0	0	5.5	14.81	0.726	<15.00	1	<28.00	1	2.16	17.35	19.51	3	1	1
3466	53	25.34	3	3	1	0	5.55	16.92	1.328	<15.00	1	<28.00	1	0.44	29.02	29.46	1	3	2
4164	49	26.23	3	3	1	0	5.31	16.17	1.888	<15.00	1	<28.00	1	0.4	24.26	24.57	1	2	2
9	51	25.47	3	1	0	0	5.63	16.42	2.412	<15.00	1	<28.00	1	1.2	24.83	26.03	3	2	2
2693	55	23.66	3	1	0	0	5.4	18.2	1.342	<15.00	1	38.86	2	0.47	34.43	34.9	1	3	3
2146	37	24.06	3	1	0	0	5.12	18.77	1.9	<15.00	1	<28.00	1	0.65	18.18	18.83	2	1	1
1760	49	26.03	3	2	1	0	5.06	13.74	1.745	<15.00	1	<28.00	1	0.4	25.93	26.26	1	2	2
1146	43	38.89	3	1	0	0	5.45	16.1	1.266	<15.00	1	<28.00	1	0.4	44.91	44.96	1	3	3
2545	40	26.64	3	1	0	0	5.41	17.38	1.954	<15.00	1	47.23	2	0.4	26.19	26.58	1	2	2
270	57	20.29	3	2	1	0	5.1	15.81	0.57	<15.00	1	29.81	2	0.78	23.04	23.82	2	2	2
4820	57	26.22	3	2	1	0	4.76	17.9	1.895	<15.00	1	<28.00	1	0.6	23.6	24.2	2	2	2
1900	40	21.38	3	2	1	0	4.94	18.14	1.063	<15.00	1	37.06	2	0.4	18.43	18.71	1	1	1
4299	49	27.72	3	1	0	0	5.58	16.26	1.576	<15.00	1	28.32	2	0.81	26.26	27.07	2	2	2
1437	51	24.68	3	2	1	0	5.56	14.52	2.056	<15.00	1	<28.00	1	0.4	21.25	21.3	1	2	2
2548	59	21.67	3	3	1	0	5.35	12.19	0.487	<15.00	1	<28.00	1	0.43	17.63	18.06	1	1	1
4716	52	21.36	3	1	0	0	4.99	14.36	2.52	<15.00	1	<28.00	1	0.61	28.41	29.02	2	3	2
1639	58	27.7	3	2	1	0	5.11	18.85	1.675	<15.00	1	37.29	2	0.9	42.82	43.72	2	3	3
716	48	30.04	3	3	1	0	5.5	14.82	1.022	<15.00	1	<28.00	1	0.4	19.74	20.04	1	2	2
3375	41	25.06	3	1	0	0	5.55	17.55	1.922	<15.00	1	37.85	2	1.85	19.09	20.94	3	2	2
649	56	27.64	3	1	0	0	5.12	16.02	2.834	<15.00	1	<28.00	1	0.4	14.93	15.29	1	1	1
114	50	27.31	3	1	0	0	5.04	18.72	1.924	<15.00	1	<28.00	1	1.06	27.46	28.52	3	3	2
1896	53	26.06	3	3	1	0	5.87	19.31	1.358	<15.00	1	33.74	2	0.69	24.06	24.75	2	2	2
1128	54	20.09	3	3	1	0	5.3	15.72	1.477	<15.00	1	<28.00	1	1.23	22.94	24.17	3	2	2
3902	52	28.4	3	2	1	0	6.19	22.68	1.055	16.68	2	40.05	2	2.14	17.19	19.33	3	1	1
2838	45	22.95	3	2	1	0	4.8	15.46	2.634	<15.00	1	<28.00	1	1.07	26.2	27.27	3	2	2
2045	46	24.9	3	3	1	0	5.94	17.41	1.685	<15.00	1	34.37	2	0.75	36.46	37.21	2	3	3
2287	52	27.85	3	3	1	0	5.69	14.85	3.807	50.16	2	29.28	2	0.66	31.02	31.68	2	3	3
1972	58	25.47	3	2	1	0	5.72	16.51	1.369	<15.00	1	28.34	2	0.4	27.63	27.63	1	3	2
4908	52	27.66	3	4A	1	1	5.61	16.61	2.524	<15.00	1	<28.00	1	0.51	16.55	17.06	2	1	1
4081	53	25.91	3	1	0	0	6.01	17.47	1.856	<15.00	1	29.39	2	1.05	36.73	37.78	3	3	3
406	57	24.31	3	2	1	0	5.19	18.85	0.752	<15.00	1	31.26	2	0.96	24.1	25	2	2	2
608	38	31.16	3	1	0	0	5.94	16.82	1.668	<15.00	1	<28.00	1	0.91	20.23	21.14	2	2	2
4889	53	36.2	3	3	1	0	4.35	13.61	2.724	<15.00	1	<28.00	1	1.99	30.64	32.63	3	3	3
4671	37	27.47	3	1	0	0	4.97	14.69	0.966	<15.00	1	<28.00	1	2.37	26.04	28.41	3	2	2
1903	49	22.72	3	1	0	0	5.08	15.07	1.447	<15.00	1	28.66	2	1.25	26.74	27.99	3	3	2
4922	54	21.47	3	2	1	0	5.63	16.98	2.772	<15.00	1	<28.00	1	0.4	23.94	24.06	1	2	2
4696	53	26	3	3	1	0	5.31	16.33	0.923	<15.00	1	<28.00	1	1.18	17.23	18.41	3	1	1
3519	48	34.47	3	3	1	0	5.21	16.17	2.556	17.36	2	34.29	2	0.64	17.86	18.5	2	1	1
2527	57	20.99	3	3	1	0	5.39	14.12	1.248	15.66	2	<28.00	2	0.4	21.35	21.41	1	2	2
2387	44	24.49	3	1	0	0	5.03	16.33	1.567	<15.00	1	<28.00	1	0.4	27.89	27.98	1	3	2
855	44	25.34	3	1	0	0	5.53	15.79	2.112	<15.00	1	<28.00	1	0.4	21.06	21.33	1	2	2
1671	46	27.46	3	1	0	0	5.57	16.65	3.165	<15.00	1	29.61	2	0.86	11.49	12.35	2	1	1
55	43	24.77	3	3	1	0	5.12	15.66	1.781	<15.00	1	<28.00	1	2.11	19.34	21.45	3	2	2
4617	58	33.71	3	3	1	0	5.56	18.69	2.214	<15.00	1	33.85	2	0.52	27.12	27.64	2	3	2
5330	57	24.58	3	4A	1	1	4.87	14.58	1.973	<15.00	1	29.94	2	0.4	52.05	52.43	1	3	3
485	54	23.6	3	2	1	0	5.62	15.55	1.24	<15.00	1	<28.00	1	0.56	10.8	11.36	2	1	1
4534	46	25.85	3	1	0	0	5.24	17.26	3.183	17.01	2	<28.00	2	1.91	26.99	28.9	3	3	2
4697	39	22.16	3	1	0	0	5.4	20.67	1.031	17.02	2	34.19	2	0.4	34.02	34.42	1	3	3
3022	43	23.51	3	3	1	0	5.61	18.41	0.616	<15.00	1	<28.00	1	0.4	37.92	37.97	1	3	3
1700	39	22.76	3	2	1	0	5.8	16.16	0.766	<15.00	1	34.76	2	5.46	20.01	25.47	3	2	2
5325	45	22.92	3	1	0	0	6.02	14.81	1.584	<15.00	1	<28.00	1	0.69	11.74	12.43	2	1	1
1710	45	31.89	3	1	0	0	5.04	16.15	3.153	<15.00	1	<28.00	1	0.89	31.21	32.1	2	3	3
1116	41	31.35	3	2	1	0	5.84	17.11	2.682	<15.00	1	28.94	2	0.4	28.02	28.17	1	3	2
2062	51	24.86	3	3	1	0	5.2	15.22	2.032	<15.00	1	34.96	2	0.88	11.79	12.67	2	1	1
118	57	22.05	3	2	1	0	4.91	14.35	1.112	<15.00	1	33.94	2	0.72	30.54	31.26	2	3	3
3337	47	21.45	3	1	0	0	5.33	17.39	1.496	<15.00	1	<28.00	1	1.44	23.2	24.64	3	2	2
4656	49	24	3	1	0	0	5.36	18.9	1.087	<15.00	1	32.01	2	1.73	27.79	29.52	3	3	2
3101	55	22.58	3	1	0	0	5.07	17.28	0.883	<15.00	1	29.21	2	0.97	36.72	37.69	2	3	3
462	58	30.1	3	3	1	0	5.02	17.04	1.342	<15.00	1	36.61	2	0.4	21.16	21.28	1	2	2
1432	52	27.74	3	3	1	0	4.83	17.44	0.831	<15.00	1	<28.00	1	0.87	13.31	14.18	2	1	1
1343	52	24.54	3	2	1	0	5.58	17.63	2.588	<15.00	1	33.38	2	8.5	25.07	33.57	3	2	3
2880	50	22.47	3	1	0	0	5.19	14.59	2.915	<15.00	1	<28.00	1	0.62	27.13	27.75	2	3	2
3637	54	25.01	3	1	0	0	5.33	13.7	2.086	<15.00	1	<28.00	1	0.64	30.62	31.26	2	3	3
2163	55	28.2	3	1	0	0	4.94	15.85	2.106	<15.00	1	<28.00	1	0.66	18.96	19.62	2	1	1
5046	51	28.36	3	1	0	0	5.83	16.73	1.821	<15.00	1	<28.00	1	0.4	16.16	16.46	1	1	1
32	37	23.53	3	3	1	0	4.8	18.69	1.679	<15.00	1	<28.00	1	2.49	24.02	26.51	3	2	2
2010	41	18.69	3	1	0	0	4.66	15.4	1.068	<15.00	1	<28.00	1	0.4	17.11	17.24	1	1	1
3634	53	32.37	3	3	1	0	4.77	20.87	0.956	<15.00	1	33.54	2	1.17	28.72	29.89	3	3	2
1887	55	27.06	3	3	1	0	5.24	17.64	1.135	<15.00	1	<28.00	1	0.61	21.84	22.45	2	2	2
2871	50	24	3	1	0	0	4.89	16.1	2.499	<15.00	1	<28.00	1	0.4	33.21	33.27	1	3	3
4553	54	26.22	3	4A	1	1	5.21	20.17	1.213	<15.00	1	<28.00	1	0.4	11.71	11.91	1	1	1
3772	57	25.71	3	3	1	0	6.23	17	1.475	<15.00	1	<28.00	1	0.4	27.27	27.49	1	3	2
730	47	26.06	3	1	0	0	6.3	15.16	1.334	<15.00	1	<28.00	1	0.97	22.11	23.08	2	2	2
4080	35	24.97	3	1	0	0	5.67	18.27	1.384	<15.00	1	44.13	2	1.59	39.44	41.03	3	3	3
3594	57	25.8	3	4A	1	1	5.46	15.8	1.663	<15.00	1	30.48	2	0.4	30.78	31.08	1	3	3
1296	52	28.73	3	3	1	0	4.91	15.35	2.226	<15.00	1	<28.00	1	0.42	31.42	31.84	1	3	3
342	52	25.01	3	1	0	0	5.88	16.48	1.809	<15.00	1	<28.00	1	0.4	18.34	18.55	1	1	1
3138	58	26.89	3	2	1	0	5.49	17.93	0.845	<15.00	1	<28.00	1	0.4	26.94	27.05	1	3	2
3405	50	23.77	3	2	1	0	5.29	15.78	0.751	<15.00	1	28.2	2	0.46	9.58	10.04	1	1	1
912	52	24.68	3	1	0	0	5.5	14.8	1.165	<15.00	1	31.86	2	0.58	30.57	31.15	2	3	3
709	59	32.04	3	3	1	0	5.58	17.06	1.82	<15.00	1	<28.00	1	0.4	24.2	24.27	1	2	2
4722	48	23.78	3	3	1	0	5.57	16.09	1.717	<15.00	1	<28.00	1	0.4	27.79	28	1	3	2
4522	58	28.01	3	1	0	0	5.29	15.17	3.673	<15.00	1	<28.00	1	0.75	24.71	25.46	2	2	2
4002	43	21.2	3	3	1	0	5.3	16.88	1.433	<15.00	1	<28.00	1	0.88	17.5	18.38	2	1	1
4559	56	33.83	3	1	0	0	5.61	19.79	2.622	<15.00	1	41.31	2	0.61	20.02	20.63	2	2	2
766	48	24.34	3	1	0	0	5.81	16	1.339	<15.00	1	32.25	2	1.13	34.64	35.77	3	3	3
4253	44	26.45	3	3	1	0	5.88	19.23	0.895	<15.00	1	<28.00	1	0.91	32.15	33.06	2	3	3
2585	56	26.3	3	1	0	0	5.75	15.99	1.124	<15.00	1	<28.00	1	4.56	37.56	42.12	3	3	3
4995	36	32.79	3	2	1	0	6.05	18.33	2.772	<15.00	1	<28.00	1	1.41	22.11	23.52	3	2	2
5019	39	23.55	3	1	0	0	5.34	15.75	2.374	<15.00	1	<28.00	1	0.58	23.88	24.46	2	2	2
3601	53	26.18	3	1	0	0	5.74	16.7	1.352	<15.00	1	<28.00	1	0.71	22.95	23.66	2	2	2
3621	47	20.86	3	2	1	0	5.75	16.95	0.583	<15.00	1	49.52	2	1.84	21.45	23.29	3	2	2
1815	56	27.73	3	2	1	0	5.29	12.81	1.233	<15.00	1	29.2	2	0.59	17.65	18.24	2	1	1
4037	51	25.43	3	2	1	0	5.06	16.63	1.642	<15.00	1	32.72	2	0.97	33.82	34.79	2	3	3
1370	39	27.12	3	1	0	0	5.89	15.68	1.844	<15.00	1	<28.00	1	0.4	33.58	33.88	1	3	3
3669	53	29.07	3	4A	1	1	4.75	17.44	0.911	<15.00	1	<28.00	1	0.4	11.86	11.9	1	1	1
936	50	23.18	3	1	0	0	5.76	17.36	1.707	19.51	2	39.06	2	1.07	24.1	25.17	3	2	2
3706	47	23.81	3	1	0	0	5.45	16.61	1.239	15.71	2	<28.00	2	1.6	30.21	31.81	3	3	3
2142	41	29.71	3	1	0	0	4.63	15.58	1.237	16.75	2	<28.00	2	0.4	38.55	38.71	1	3	3
268	52	25.99	3	3	1	0	4.93	15.87	0.957	<15.00	1	<28.00	1	0.47	9.06	9.53	1	1	1
3802	40	28.72	3	3	1	0	5.73	16.04	2.016	<15.00	1	33.66	2	0.4	16.29	16.66	1	1	1
544	51	28.41	3	2	1	0	5.07	15.9	2.924	<15.00	1	<28.00	1	0.99	12.48	13.47	3	1	1
3398	41	24.06	3	1	0	0	5.43	17.71	0.706	<15.00	1	38.69	2	0.4	18.52	18.79	1	1	1
5138	56	28.03	3	3	1	0	5.66	16.17	0.996	<15.00	1	31.56	2	0.98	35.17	36.15	2	3	3
2958	50	22.76	3	1	0	0	4.91	16.88	1.338	<15.00	1	<28.00	1	2	13.5	15.5	3	1	1
11	51	27.14	3	1	0	0	5.16	13.25	2.168	<15.00	1	<28.00	1	0.73	19.65	20.38	2	2	2
5369	49	24.57	3	3	1	0	4.92	14.83	1.872	<15.00	1	<28.00	1	1.15	29.97	31.12	3	3	3
2823	53	21.55	3	1	0	0	5.29	12.94	1.48	<15.00	1	<28.00	1	1.82	16.06	17.88	3	1	1
3072	35	24.86	3	1	0	0	4.38	15.39	3.993	<15.00	1	<28.00	1	1.89	26.82	28.71	3	3	2
1451	45	30.48	3	2	1	0	4.81	16.42	3.181	<15.00	1	31	2	0.4	25.68	26.01	1	2	2
4914	57	26	3	1	0	0	5.04	18.09	1.904	<15.00	1	<28.00	1	2.2	36.34	38.54	3	3	3
1361	53	26.93	3	2	1	0	5.38	15.75	0.761	<15.00	1	<28.00	1	0.4	22.68	22.99	1	2	2
1530	50	30.39	3	2	1	0	4.81	14.61	1.597	<15.00	1	28.21	2	0.4	17.13	17.37	1	1	1
2161	52	21.45	3	1	0	0	5.04	18.71	1.649	<15.00	1	<28.00	1	0.4	32.67	32.97	1	3	3
2239	54	28.7	3	2	1	0	5.72	19.91	1.523	<15.00	1	29.8	2	0.72	64.48	65.2	2	3	3
4900	41	27.31	3	1	0	0	4.79	16.29	1.153	<15.00	1	<28.00	1	2.15	30.52	32.67	3	3	3
4422	57	24.77	3	4A	1	1	5.42	16.82	1.389	<15.00	1	<28.00	1	0.89	12.87	13.76	2	1	1
2455	55	29.28	3	3	1	0	6.04	16.68	0.899	<15.00	1	<28.00	1	0.4	13.79	13.81	1	1	1
264	57	20.57	3	3	1	0	5.84	17.61	0.695	<15.00	1	<28.00	1	0.4	24.77	24.98	1	2	2
274	50	23.26	3	1	0	0	5.2	15.39	1.009	<15.00	1	<28.00	1	0.4	30.22	30.55	1	3	3
3332	57	25.28	3	3	1	0	4.66	15.17	2.099	<15.00	1	<28.00	1	0.85	31.5	32.35	2	3	3
3270	56	26.79	3	1	0	0	5.31	15.23	1.053	<15.00	1	32.49	2	2.04	23.47	25.51	3	2	2
2945	59	24	3	2	1	0	5.1	16.72	0.587	<15.00	1	<28.00	1	1.43	38.21	39.64	3	3	3
494	50	24.91	3	4A	1	1	5.87	18.16	1.161	<15.00	1	37.59	2	0.4	14.3	14.64	1	1	1
5229	47	24.06	3	1	0	0	5.44	17.39	4.048	<15.00	1	43.95	2	0.4	26.74	26.86	1	3	2
1937	55	27.04	3	3	1	0	5.22	17.21	1.006	<15.00	1	31.45	2	0.62	25.94	26.56	2	2	2
1073	42	31.8	3	1	0	0	5.59	16.32	1.273	<15.00	1	<28.00	1	0.4	26.9	27.04	1	3	2
2612	51	22.4	3	4A	1	1	5	19.08	2.347	<15.00	1	32.78	2	2.6	6.27	8.87	3	1	1
3843	48	29.07	3	4A	1	1	5.48	17.17	2.266	<15.00	1	<28.00	1	0.73	28.73	29.46	2	3	2
1944	53	24.74	3	4A	1	1	5.71	16.04	0.902	<15.00	1	<28.00	1	0.47	18.54	19.01	1	1	1
2751	52	23.45	3	2	1	0	5.22	15.84	0.884	<15.00	1	38.15	2	0.45	35.1	35.55	1	3	3
3714	53	28.7	3	4A	1	1	5.16	16.35	1.255	<15.00	1	<28.00	1	0.68	11.33	12.01	2	1	1
2057	55	23.39	3	3	1	0	5.43	19.05	1.008	<15.00	1	<28.00	1	0.82	10.76	11.58	2	1	1
3266	58	20.66	3	1	0	0	4.65	18.63	0.925	<15.00	1	31.91	2	2.36	27.31	29.67	3	3	2
4135	56	27.34	3	2	1	0	5.18	16.24	1.046	<15.00	1	<28.00	1	5.02	24.6	29.62	3	2	2
3436	48	26.2	3	3	1	0	5.15	18.24	1.727	<15.00	1	<28.00	1	0.69	21.81	22.5	2	2	2
550	50	30.37	3	4B	1	1	5.2	16.2	1.854	<15.00	1	32.75	2	0.4	28.94	29.12	1	3	2
671	46	29.75	3	2	1	0	5.63	18.26	2.77	<15.00	1	<28.00	1	1.72	21.56	23.28	3	2	2
5275	53	18.83	3	2	1	0	5.83	17.85	1.471	<15.00	1	<28.00	1	0.74	19.18	19.92	2	2	1
3382	40	28.13	3	1	0	0	5.66	20.23	1.544	<15.00	1	28.35	2	0.4	36.84	37.05	1	3	3
1959	43	37.24	3	1	0	0	6.29	14.75	2.226	<15.00	1	44.4	2	1.37	14.6	15.97	3	1	1
5205	46	27.04	3	1	0	0	5.49	18.13	0.988	<15.00	1	<28.00	1	1.55	15.26	16.81	3	1	1
5303	45	29.63	3	1	0	0	5.26	20.64	1.302	<15.00	1	28.48	2	0.5	7.36	7.86	2	1	1
2262	50	23.89	3	2	1	0	5.57	16.24	0.768	<15.00	1	<28.00	1	0.41	19.37	19.78	1	2	1
4712	48	31.1	3	4B	1	1	5.11	17.57	1.773	<15.00	1	<28.00	1	1.36	15.08	16.44	3	1	1
1276	36	28.39	3	1	0	0	6.07	17.31	1.831	<15.00	1	<28.00	1	0.4	38.52	38.7	1	3	3
1474	41	31.16	3	4A	1	1	5.23	16.79	1.677	<15.00	1	28.22	2	1.73	33.38	35.11	3	3	3
2583	53	30.03	3	2	1	0	5.5	17.94	3.109	<15.00	1	<28.00	1	0.48	22.57	23.05	1	2	2
4863	49	26.99	3	3	1	0	5.74	16.46	0.84	<15.00	1	42.95	2	0.4	33.94	34.32	1	3	3
5057	57	30.44	3	1	0	0	5.58	14.93	0.788	<15.00	1	29.29	2	0.4	9.5	9.8	1	1	1
3762	58	24.16	3	1	0	0	5.14	17.98	2.154	34.34	2	<28.00	2	0.51	23.96	24.47	2	2	2
2392	55	24.03	3	2	1	0	4.82	14.07	1.386	<15.00	1	<28.00	1	0.83	32.04	32.87	2	3	3
3663	37	24.09	3	1	0	0	5.06	14.73	3.669	<15.00	1	<28.00	1	1.71	21.14	22.85	3	2	2
2959	49	30.49	3	1	0	0	5.35	14.18	1.668	<15.00	1	<28.00	1	0.68	27.32	28	2	3	2
3023	53	27.76	3	4A	1	1	5.61	17.29	1.041	<15.00	1	<28.00	1	0.46	17.74	18.2	1	1	1
1420	56	29.4	3	3	1	0	5.35	15.41	3.009	<15.00	1	36.04	2	0.4	32.43	32.58	1	3	3
4821	46	28.4	3	3	1	0	6.08	16.26	1.06	<15.00	1	28.67	2	0.43	26.68	27.11	1	2	2
3558	55	27.41	3	1	0	0	5.59	15.15	1.993	<15.00	1	<28.00	1	1.32	20.97	22.29	3	2	2
3073	44	27.47	3	2	1	0	6	20.9	0.686	<15.00	1	<28.00	1	2.02	27.35	29.37	3	3	2
4765	53	24.77	3	4A	1	1	5.91	20.63	2.632	<15.00	1	<28.00	1	0.4	8.1	8.49	1	1	1
[truncated: 38 more rows]
